# Supplementary material for: Chromosome-level genome of the poultry shaft louse Menopon gallinae provides insight into the host-switching and adaptive evolution of parasitic lice
Source: Gigascience. 2024 Feb 19;13:giae004. doi: 10.1093/gigascience/giae004 (PMC10904027; doi:10.1093/gigascience/giae004)
Supplement: giae004_Xu_Ye-Supplemental_Information-TableS1-S22 [file giae004_xu_ye-supplemental_information-tables1-s22.xlsx]

## Sheet: Title page
Supplemental Information for:
Chromosome-level genome of the poultry shaft louse Menopon gallinae provides insight into the host-switching and adaptive evolution of parasitic lice
Ye Xu, Ling Ma, Shanlin Liu, Yanxin Liang, Qiaoqiao Liu, Zhixin He, Li Tian, Yuange Duan, Wanzhi Cai, Hu Li*, Fan Song*
Department of Entomology and MOA Key Lab of Pest Monitoring and Green Management, College of Plant Protection, China Agricultural University, Beijing 100193, China
* Correspondence: Fan Song, Email: fansong@cau.edu.cn; Hu Li, Email: tigerleecau@hotmail.com
Additional file 1:
Table S1. The statistics of gene count, mRNA count, CDS count, exon count and intron count in the genomes of Menopon gallinae.
Table S2. The statistics of annotation in the genomes of Menopon gallinae.
Table S3. The statistics of repeat contents in the genomes of Menopon gallinae.
Table S4. The number of four categories orthologous in Menopon gallinae, Pediculus humanus and other 8 species.
Table S5. GO enrichment analysis of expanded genes of Menopon gallinae.
Table S6. KEGG enrichment analysis of expanded genes of Menopon gallinae.
Table S7. GO enrichment analysis of contracted genes of Menopon gallinae.
Table S8. KEGG enrichment analysis of contracted genes of Menopon gallinae.
Table S9. GO enrichment analysis of expanded genes of Pediculus humanus.
Table S10. GO enrichment analysis of contracted genes of Pediculus humanus.
Table S11. GO enrichment analysis of contracted genes of parasitic lice.
Table S12. KEGG enrichment analysis of contracted genes of parasitic lice.
Table S13. GO enrichment analysis of expanded genes of Liposcelis brunnea.
Table S14. KEGG enrichment analysis of expanded genes of Liposcelis brunnea.
Table S15. GO enrichment analysis of specific genes of Menopon gallinae.
Table S16. KEGG enrichment analysis of specific genes of Menopon gallinae.
Table S17. GO enrichment analysis of specific genes of Pediculus humanus.
Table S18. GO enrichment analysis of specific genes of Liposcelis brunnea.
Table S19. KEGG enrichment analysis of specific genes of Liposcelis brunnea.
Table S20. Positively selected analysis of Pediculus humanus.
Table S21. The number of chemosensory proteins, heat shock proteins, digestive enzyme and immunity-related genes in the genomes of Menopon gallinae, Pediculus humanus and other 8 species.
Table S22. The number of Detoxification gene families in the genomes of Menopon gallinae, Pediculus humanus and Drosophila melanogaster.

## Sheet: Table S1
Table S1. The statistics of gene count, mRNA count, CDS count, exon count and intron count in the genomes of Menopon gallinae.
Parameter	Value
gene count	11950
gene max	62948
gene min	153
gene Median/AVG	3,446/5,284.78
mRNA count	18230
mRNA max	34887
mRNA min	153
mRNA Median/AVG	2,307/2,763.21
mRNA count Median/AVG	1/1.53
CDS count	18230
CDS max	34887
CDS min	153
CDS Median/AVG	1,437/1,815.98
protein Median/AVG	479/605.33
exon Median/AVG	200/334.45
exon count Median/AVG	6/8.26
utr3 Median/AVG	280/598.88
utr5 Median/AVG	153/230.48
intron Median/AVG	83/495.31
intron count Median/AVG	5/7.26

## Sheet: Table S2
Table S2. The statistics of annotation in the genomes of Menopon gallinae.
Database	Menopon gallinae
	number	percent(%)
NR	10664	89.24
Swiss-Prot	9178	76.8
GO	4166	34.86
KEGG	6562	54.91
COG	9382	78.51
Eggnog	9382	78.51
Pfam	8999	75.31
Total	10752	89.97

## Sheet: Table S3
Table S3. The statistics of repeat contents in the genomes of Menopon gallinae.
Repeat type	length (bp)	content (%)
LTR/Copia	301046	0.19
LTR/Gypsy	307238	0.2
LTR-other	287087	0.19
SINEs	18109	0.01
LINEs	424489	0.27
DNA Transposon	869619	0.56
Low complexity	525613	0.34
Tandem repeat	3562445	2.3
Unclassified	0	0
Total repeats length	6295646	4.06

## Sheet: Table S4
Table S4. The number of four categories orthologous in Menopon gallinae, Pediculus humanus and other 8 species.
	Pediculus humanus	Menopon gallinae	Liposcelis brunnea	Frankliniella occidentalis	Thrips palmi	Apolygus lucorum	Nilaparvata lugens	Acyrthosiphon pisum	Aedes aegypti	Drosophila melanogaster
Single copy	1499	1499	1499	1499	1499	1499	1499	1499	1499	1499
Multi copy	948	1056	1447	1702	1315	2515	3653	2156	1700	1520
species-specific orthologs	23	115	198	219	196	804	1170	572	375	365
Other orthologs	6110	5808	6179	6147	6464	4119	3472	3928	4655	4770
all orthologs	8580	8478	9323	9567	9474	8937	9794	8155	8229	8154

## Sheet: Table S5
Table S5. GO enrichment analysis of expanded genes of Menopon gallinae.
Class	GO_Name	GO_ID	GO_Level	P_value	EnrichmentScore	HitsGenesCountsInSelectedSet	HitsGenesCountsInBackground	AllGenesCountsInSelectedSet	AllGenesCountsInBackground	GenesOfSelectedSetInGOterm	corrected p-value(BH method)
Molecular function	obsolete drug binding	GO:0008144	0	8.04e-10	3.25997	28	57	341	2263	MGunG095890,MGunG074100,MGunG118270,MGunG075050,MGunG117420,MGunG074630,MG03G014890,MGunG074660,MGunG075510,MGunG123690,MGunG120220,MGunG096050,MGunG048020,MGunG117470,MG03G014900,MGunG074330,MGunG117930,MG04G088720,MGunG047870,MGunG047860,MGunG047830,MG02G063750,MGunG073180,MGunG074030,MGunG119020,MGunG122610,MGunG120400,MGunG074920,	5.57e-07
Molecular function	small molecule binding	GO:0036094	3	2.39e-09	2.73262	35	85	341	2263	MGunG095890,MGunG074970,MGunG116800,MGunG074100,MGunG118270,MGunG074150,MGunG075050,MG05G099040,MGunG119520,MGunG073700,MGunG117420,MGunG074630,MGunG074660,MGunG075510,MGunG123690,MGunG120220,MGunG075120,MGunG096050,MGunG048020,MGunG117470,MGunG074330,MGunG117930,MGunG123070,MGunG073500,MGunG047870,MGunG047860,MGunG047830,MG02G063750,MGunG073180,MGunG074030,MGunG118130,MGunG119020,MGunG122610,MGu…	8.28e-07
Molecular function	nucleotide binding	GO:0000166	5	7.78e-09	2.88538	30	69	341	2263	MGunG095890,MGunG074970,MGunG116800,MGunG118270,MGunG074150,MGunG075050,MG05G099040,MGunG119520,MGunG073700,MGunG117420,MGunG074630,MGunG075510,MGunG123690,MGunG120220,MGunG075120,MGunG048020,MGunG117470,MGunG074330,MGunG117930,MGunG123070,MGunG073500,MGunG047870,MGunG047830,MGunG073180,MGunG074030,MGunG118130,MGunG119020,MGunG122610,MGunG120400,MGunG074920,	1.8e-06
Molecular function	nucleoside phosphate binding	GO:1901265	4	7.78e-09	2.88538	30	69	341	2263	MGunG095890,MGunG074970,MGunG116800,MGunG118270,MGunG074150,MGunG075050,MG05G099040,MGunG119520,MGunG073700,MGunG117420,MGunG074630,MGunG075510,MGunG123690,MGunG120220,MGunG075120,MGunG048020,MGunG117470,MGunG074330,MGunG117930,MGunG123070,MGunG073500,MGunG047870,MGunG047830,MGunG073180,MGunG074030,MGunG118130,MGunG119020,MGunG122610,MGunG120400,MGunG074920,	1.8e-06
Molecular function	pyrophosphatase activity	GO:0016462	6	1.32e-08	2.32003	43	123	341	2263	MGunG095890,MGunG117780,MGunG000200,MG01G042680,MGunG116810,MGunG116800,MGunG118270,MGunG075050,MG05G099040,MGunG122700,MGunG119520,MGunG048110,MGunG000150,MGunG073760,MGunG117420,MGunG074630,MGunG075510,MGunG096000,MGunG123690,MGunG074240,MGunG075120,MGunG048020,MGunG075180,MGunG117470,MG03G012740,MGunG073430,MGunG074330,MGunG117940,MGunG121670,MGunG116770,MGunG118960,MGunG116780,MGunG047830,MGu…	1.83e-06
Molecular function	hydrolase activity, acting on acid anhydrides	GO:0016817	4	1.75e-08	2.30132	43	124	341	2263	MGunG095890,MGunG117780,MGunG000200,MG01G042680,MGunG116810,MGunG116800,MGunG118270,MGunG075050,MG05G099040,MGunG122700,MGunG119520,MGunG048110,MGunG000150,MGunG073760,MGunG117420,MGunG074630,MGunG075510,MGunG096000,MGunG123690,MGunG074240,MGunG075120,MGunG048020,MGunG075180,MGunG117470,MG03G012740,MGunG073430,MGunG074330,MGunG117940,MGunG121670,MGunG116770,MGunG118960,MGunG116780,MGunG047830,MGu…	2.02e-06
Molecular function	hydrolase activity, acting on acid anhydrides, in phosphorus-containing anhydrides	GO:0016818	5	1.75e-08	2.30132	43	124	341	2263	MGunG095890,MGunG117780,MGunG000200,MG01G042680,MGunG116810,MGunG116800,MGunG118270,MGunG075050,MG05G099040,MGunG122700,MGunG119520,MGunG048110,MGunG000150,MGunG073760,MGunG117420,MGunG074630,MGunG075510,MGunG096000,MGunG123690,MGunG074240,MGunG075120,MGunG048020,MGunG075180,MGunG117470,MG03G012740,MGunG073430,MGunG074330,MGunG117940,MGunG121670,MGunG116770,MGunG118960,MGunG116780,MGunG047830,MGu…	2.02e-06
Molecular function	nucleoside-triphosphatase activity	GO:0017111	7	2.08e-08	2.34561	41	116	341	2263	MGunG095890,MGunG117780,MGunG000200,MGunG116800,MGunG118270,MGunG075050,MG05G099040,MGunG122700,MGunG119520,MGunG048110,MGunG000150,MGunG073760,MGunG117420,MGunG074630,MGunG075510,MGunG096000,MGunG123690,MGunG074240,MGunG075120,MGunG048020,MGunG075180,MGunG117470,MG03G012740,MGunG073430,MGunG074330,MGunG117940,MGunG121670,MGunG116770,MGunG118960,MGunG116780,MGunG047830,MGunG122160,MGunG096240,MGu…	1.8e-06
Molecular function	ribonucleotide binding	GO:0032553	6	5.9e-08	2.9245	26	59	341	2263	MGunG095890,MGunG116800,MGunG118270,MGunG075050,MG05G099040,MGunG119520,MGunG117420,MGunG074630,MGunG075510,MGunG123690,MGunG120220,MGunG075120,MGunG048020,MGunG117470,MGunG074330,MGunG117930,MGunG123070,MGunG047870,MGunG047830,MGunG073180,MGunG074030,MGunG118130,MGunG119020,MGunG122610,MGunG120400,MGunG074920,	4.54e-06
Molecular function	purine ribonucleotide binding	GO:0032555	7	5.9e-08	2.9245	26	59	341	2263	MGunG095890,MGunG116800,MGunG118270,MGunG075050,MG05G099040,MGunG119520,MGunG117420,MGunG074630,MGunG075510,MGunG123690,MGunG120220,MGunG075120,MGunG048020,MGunG117470,MGunG074330,MGunG117930,MGunG123070,MGunG047870,MGunG047830,MGunG073180,MGunG074030,MGunG118130,MGunG119020,MGunG122610,MGunG120400,MGunG074920,	4.54e-06
Molecular function	ion binding	GO:0043167	3	7.05e-08	2.06098	50	161	341	2263	MG01G035070,MGunG095890,MG02G070550,MGunG074970,MG02G070540,MGunG074530,MGunG116800,MGunG074100,MGunG118270,MGunG074150,MGunG075050,MG05G099040,MGunG119520,MGunG073700,MGunG117420,MGunG074630,MGunG074660,MGunG075510,MGunG123690,MGunG074240,MGunG120220,MGunG075120,MGunG096050,MGunG048020,MGunG117470,MG04G085170,MG03G006080,MGunG047500,MGunG047950,MG01G043760,MGunG074330,MGunG117930,MGunG075260,MG0…	4.44e-06
Molecular function	ATP binding	GO:0005524	9	9.55e-08	3.40326	20	39	341	2263	MGunG095890,MGunG118270,MGunG075050,MGunG117420,MGunG074630,MGunG075510,MGunG123690,MGunG120220,MGunG048020,MGunG117470,MGunG074330,MGunG117930,MGunG047870,MGunG047830,MGunG073180,MGunG074030,MGunG119020,MGunG122610,MGunG120400,MGunG074920,	5.52e-06
Molecular function	transition metal ion binding	GO:0046914	6	9.55e-08	3.40326	20	39	341	2263	MG01G035070,MG02G070550,MG02G070540,MGunG075050,MGunG117420,MGunG074630,MGunG123690,MGunG074240,MGunG120220,MGunG096050,MGunG047500,MGunG047950,MG01G043760,MGunG074330,MGunG047870,MGunG074890,MGunG047830,MG01G027390,MG03G002640,MGunG122670,	5.52e-06
Molecular function	purine ribonucleoside triphosphate binding	GO:0035639	5	1.21e-07	2.91069	25	57	341	2263	MGunG095890,MGunG116800,MGunG118270,MGunG075050,MG05G099040,MGunG119520,MGunG117420,MGunG074630,MGunG075510,MGunG123690,MGunG120220,MGunG048020,MGunG117470,MGunG074330,MGunG117930,MGunG123070,MGunG047870,MGunG047830,MGunG073180,MGunG074030,MGunG118130,MGunG119020,MGunG122610,MGunG120400,MGunG074920,	5.97e-06
Molecular function	purine nucleotide binding	GO:0017076	6	1.35e-07	2.82861	26	61	341	2263	MGunG095890,MGunG116800,MGunG118270,MGunG075050,MG05G099040,MGunG119520,MGunG117420,MGunG074630,MGunG075510,MGunG123690,MGunG120220,MGunG075120,MGunG048020,MGunG117470,MGunG074330,MGunG117930,MGunG123070,MGunG047870,MGunG047830,MGunG073180,MGunG074030,MGunG118130,MGunG119020,MGunG122610,MGunG120400,MGunG074920,	6.25e-06
Molecular function	ATP hydrolysis activity	GO:0016887	8	1.6e-07	2.53984	31	81	341	2263	MGunG095890,MGunG117780,MGunG118270,MGunG075050,MGunG122700,MGunG048110,MGunG000150,MGunG073760,MGunG117420,MGunG074630,MGunG075510,MGunG096000,MGunG123690,MGunG074240,MGunG048020,MGunG117470,MG03G012740,MGunG074330,MGunG121670,MGunG116770,MGunG118960,MGunG116780,MGunG047830,MGunG122160,MGunG096240,MGunG075310,MGunG073180,MGunG074030,MGunG118540,MGunG120400,MGunG074920,	6.95e-06
Molecular function	adenyl ribonucleotide binding	GO:0032559	8	1.65e-07	3.31818	20	40	341	2263	MGunG095890,MGunG118270,MGunG075050,MGunG117420,MGunG074630,MGunG075510,MGunG123690,MGunG120220,MGunG048020,MGunG117470,MGunG074330,MGunG117930,MGunG047870,MGunG047830,MGunG073180,MGunG074030,MGunG119020,MGunG122610,MGunG120400,MGunG074920,	6.73e-06
Molecular function	ATP-dependent activity	GO:0140657	2	1.91e-07	2.27191	38	111	341	2263	MGunG095890,MGunG117780,MGunG118270,MG03G013090,MGunG075050,MGunG122700,MGunG048110,MGunG000150,MGunG073760,MGunG117420,MGunG074630,MGunG075510,MGunG096000,MG04G082820,MG03G013100,MGunG123690,MGunG074240,MGunG048020,MGunG117470,MG03G012740,MG01G029880,MGunG073430,MGunG074330,MGunG121670,MGunG116770,MG01G040760,MGunG123040,MGunG118960,MGunG116780,MGunG047830,MGunG122160,MGunG096240,MGunG075310,MGu…	7.36e-06
Molecular function	structural constituent of ribosome	GO:0003735	3	2.67e-07	5.5303	10	12	341	2263	MGunG117730,MGunG095860,MGunG117400,MGunG117880,MGunG122390,MGunG047500,MGunG074770,MGunG074790,MGunG118490,MGunG121330,	9.74e-06
Molecular function	adenyl nucleotide binding	GO:0030554	7	2.78e-07	3.23725	20	41	341	2263	MGunG095890,MGunG118270,MGunG075050,MGunG117420,MGunG074630,MGunG075510,MGunG123690,MGunG120220,MGunG048020,MGunG117470,MGunG074330,MGunG117930,MGunG047870,MGunG047830,MGunG073180,MGunG074030,MGunG119020,MGunG122610,MGunG120400,MGunG074920,	9.64e-06
Molecular function	metal ion binding	GO:0046872	5	6.19e-07	2.65455	26	65	341	2263	MG01G035070,MG02G070550,MG02G070540,MGunG074530,MGunG075050,MGunG117420,MGunG074630,MGunG123690,MGunG074240,MGunG120220,MGunG096050,MG04G085170,MGunG047500,MGunG047950,MG01G043760,MGunG074330,MGunG075260,MGunG047870,MGunG074890,MGunG047830,MG01G027390,MG03G002640,MGunG122670,MGunG074030,MGunG119020,MGunG074920,	2.04e-05
Molecular function	identical protein binding	GO:0042802	4	7.79e-07	1.97411	47	158	341	2263	MGunG074940,MGunG117720,MGunG095890,MGunG117780,MGunG074990,MGunG000200,MG04G088480,MGunG074130,MG04G093470,MG04G093480,MG05G099040,MG04G092190,MG02G068390,MGunG074650,MG05G114340,MGunG074240,MG01G021000,MGunG096050,MGunG075180,MG01G021020,MG02G067550,MGunG117470,MG05G110950,MG05G110960,MGunG117900,MG04G090110,MGunG047940,MG02G060140,MGunG117930,MGunG074370,MGunG074810,MGunG123080,MGunG074840,MGu…	2.45e-05
Molecular function	carbohydrate derivative binding	GO:0097367	3	1.04e-06	2.36468	31	87	341	2263	MGunG095890,MGunG116800,MGunG118270,MGunG075050,MG05G099040,MGunG119520,MGunG117420,MGunG074630,MG03G014890,MGunG075510,MGunG123690,MGunG120220,MGunG075120,MGunG048020,MGunG117470,MG03G006080,MG03G014900,MGunG074330,MGunG117930,MG04G088720,MG03G006100,MGunG123070,MGunG047870,MGunG047830,MGunG073180,MGunG074030,MGunG118130,MGunG119020,MGunG122610,MGunG120400,MGunG074920,	3.12e-05
Molecular function	cation binding	GO:0043169	4	1.25e-06	2.57531	26	67	341	2263	MG01G035070,MG02G070550,MG02G070540,MGunG074530,MGunG075050,MGunG117420,MGunG074630,MGunG123690,MGunG074240,MGunG120220,MGunG096050,MG04G085170,MGunG047500,MGunG047950,MG01G043760,MGunG074330,MGunG075260,MGunG047870,MGunG074890,MGunG047830,MG01G027390,MG03G002640,MGunG122670,MGunG074030,MGunG119020,MGunG074920,	3.6e-05
Molecular function	intramolecular oxidoreductase activity	GO:0016860	4	1.51e-06	5.42975	9	11	341	2263	MGunG074940,MGunG074990,MGunG074130,MGunG047170,MGunG000010,MGunG047940,MGunG121630,MG02G055700,MG02G070950,	4.2e-05
Molecular function	catalytic activity	GO:0003824	2	1.6e-06	1.30991	166	841	341	2263	MGunG074940,MGunG117720,MGunG095890,MG02G060770,MGunG116860,MGunG074960,MGunG117780,MG02G071890,MGunG074990,MG05G107500,MGunG000200,MG01G042680,MGunG116810,MGunG074530,MG02G052760,MG01G030690,MGunG116800,MG02G052770,MGunG074100,MG04G076030,MGunG074130,MGunG118270,MGunG074150,MGunG075030,MGunG119150,MGunG075050,MG05G099040,MGunG120510,MGunG122700,MGunG119520,MGunG120500,MGunG048110,MGunG121400,MG0…	4.26e-05
Molecular function	anion binding	GO:0043168	4	2.09e-06	2.11677	37	116	341	2263	MGunG095890,MGunG074970,MGunG116800,MGunG074100,MGunG118270,MGunG074150,MGunG075050,MG05G099040,MGunG119520,MGunG073700,MGunG117420,MGunG074630,MGunG074660,MGunG075510,MGunG123690,MGunG120220,MGunG075120,MGunG096050,MGunG048020,MGunG117470,MG03G006080,MGunG074330,MGunG117930,MGunG075260,MG03G006100,MGunG123070,MGunG047870,MGunG047860,MGunG047830,MG02G063750,MGunG073180,MGunG074030,MGunG118130,MGu…	5.35e-05
Molecular function	organic cyclic compound binding	GO:0097159	3	6.8e-06	1.45534	100	456	341	2263	MGunG119920,MG04G079960,MG02G048660,MGunG117730,MGunG095890,MG03G007130,MGunG074970,MGunG000200,MGunG116800,MGunG074100,MGunG122250,MGunG118270,MG01G022660,MGunG074150,MG01G041390,MG02G053640,MGunG047290,MGunG075050,MG05G099040,MGunG122700,MGunG119520,MG05G108030,MG03G007200,MG04G092180,MG05G100500,MGunG073700,MG03G007210,MG04G092190,MG02G068390,MG01G041400,MGunG000110,MG03G009010,MGunG117420,MG0…	0.000168
Molecular function	heterocyclic compound binding	GO:1901363	3	7.38e-06	1.45676	99	451	341	2263	MGunG119920,MG04G079960,MG02G048660,MGunG117730,MGunG095890,MG03G007130,MGunG074970,MGunG000200,MGunG116800,MGunG074100,MGunG122250,MGunG118270,MG01G022660,MGunG074150,MG01G041390,MG02G053640,MGunG047290,MGunG075050,MG05G099040,MGunG122700,MGunG119520,MG05G108030,MG03G007200,MG04G092180,MG05G100500,MGunG073700,MG03G007210,MG04G092190,MG02G068390,MG01G041400,MGunG000110,MG03G009010,MGunG117420,MG0…	0.000176
Molecular function	transcription regulator activity	GO:0140110	2	7.75e-06	1.78134	51	190	341	2263	MGunG119920,MG02G048660,MG02G060310,MG03G007130,MG05G107900,MG04G093470,MG04G093480,MG01G041390,MG02G053640,MGunG075050,MG03G007200,MG04G092180,MG03G007210,MG04G092190,MG03G009470,MG01G041400,MGunG117420,MGunG074630,MGunG116910,MGunG123690,MG03G009090,MG03G006860,MGunG048070,MG01G021000,MG05G096930,MG04G089070,MGunG122880,MG02G068870,MG01G021020,MG05G106390,MG02G064920,MG05G110950,MG05G110960,MG0…	0.000179
Molecular function	DNA-binding transcription factor activity	GO:0003700	3	8.56e-06	1.98568	38	127	341	2263	MGunG119920,MG02G048660,MG03G007130,MG05G107900,MG04G093470,MG04G093480,MG01G041390,MG02G053640,MG03G007200,MG04G092180,MG03G007210,MG04G092190,MG03G009470,MG01G041400,MG03G009090,MG03G006860,MGunG048070,MG01G021000,MG05G096930,MGunG122880,MG02G068870,MG01G021020,MG02G064920,MG05G110950,MG05G110960,MG03G009110,MGunG118030,MG01G032220,MG03G019490,MG02G062840,MG04G077280,MGunG075320,MG01G042160,MG0…	0.000191
Molecular function	intramolecular oxidoreductase activity, interconverting aldoses and ketoses	GO:0016861	5	1.17e-05	5.80682	7	8	341	2263	MGunG074940,MGunG074990,MGunG074130,MGunG047170,MGunG000010,MGunG047940,MG02G070950,	0.000252
Molecular function	hydrolase activity	GO:0016787	3	2.35e-05	1.53466	74	320	341	2263	MGunG074940,MGunG117720,MGunG095890,MG02G060770,MGunG116860,MGunG117780,MGunG000200,MG01G042680,MGunG116810,MGunG116800,MGunG074100,MGunG118270,MGunG075030,MGunG075050,MG05G099040,MGunG122700,MGunG119520,MGunG120500,MGunG048110,MG02G057610,MGunG000160,MGunG000150,MG01G039550,MGunG073760,MG03G009010,MGunG117420,MGunG074630,MG01G039160,MGunG075510,MGunG121030,MG01G039140,MGunG096000,MGunG123690,MGu…	0.000494
Molecular function	DNA-binding transcription factor activity, RNA polymerase II-specific	GO:0000981	4	2.57e-05	2.09569	30	95	341	2263	MGunG119920,MG02G048660,MG03G007130,MG04G093470,MG04G093480,MG01G041390,MG02G053640,MG03G007200,MG04G092180,MG03G007210,MG04G092190,MG03G009470,MG01G041400,MG03G009090,MG05G096930,MGunG122880,MG02G068870,MG02G064920,MG05G110950,MG05G110960,MG03G009110,MGunG118030,MG01G032220,MG03G019490,MG04G077280,MG01G042160,MG04G092020,MGunG122680,MG04G081350,MG03G007110,	0.000525
Molecular function	isomerase activity	GO:0016853	3	3.65e-05	3.65	11	20	341	2263	MGunG074940,MG02G071890,MGunG074990,MGunG074530,MGunG074130,MGunG047170,MGunG000010,MGunG047940,MGunG121630,MG02G055700,MG02G070950,	0.000722
Molecular function	obsolete transcription factor activity, protein binding	GO:0000988	0	3.65e-05	3.65	11	20	341	2263	MGunG075050,MGunG117420,MGunG074630,MGunG123690,MGunG048070,MG05G106390,MGunG118030,MGunG047830,MGunG075320,MGunG122680,MGunG074090,	0.000722
Molecular function	ADP binding	GO:0043531	9	4.57e-05	5.16162	7	9	341	2263	MGunG095890,MGunG075050,MGunG117420,MGunG074630,MGunG123690,MGunG117930,MGunG047830,	0.000855
Molecular function	protein folding chaperone	GO:0044183	2	6.89e-05	5.68831	6	7	341	2263	MGunG075050,MGunG117420,MGunG074630,MGunG123690,MGunG122860,MGunG047830,	0.00125615
Molecular function	obsolete cofactor binding	GO:0048037	0	7.22e-05	3.08117	13	28	341	2263	MGunG074970,MGunG074580,MGunG074150,MGunG075030,MGunG073700,MGunG074650,MGunG074660,MGunG096050,MGunG122800,MGunG073500,MGunG047860,MGunG047850,MGunG122670,	0.00128288
Molecular function	sigma factor antagonist activity	GO:0016989	5	7.58e-05	6.63636	5	5	341	2263	MGunG075050,MGunG117420,MGunG074630,MGunG123690,MGunG047830,	0.00131266
Molecular function	unfolded protein binding	GO:0051082	4	0.000138	3.49282	10	19	341	2263	MGunG075050,MGunG122770,MGunG117420,MGunG074630,MGunG123690,MGunG122860,MGunG121630,MGunG047830,MGunG074030,MGunG074920,	0.00232791
Molecular function	zinc ion binding	GO:0008270	7	0.000232	2.94949	12	27	341	2263	MGunG075050,MGunG117420,MGunG074630,MGunG123690,MGunG074240,MGunG120220,MGunG096050,MGunG047500,MGunG047870,MGunG074890,MGunG047830,MG03G002640,	0.00382273
Molecular function	2 iron, 2 sulfur cluster binding	GO:0051537	5	0.000398	5.5303	5	6	341	2263	MGunG074580,MGunG074650,MGunG122800,MGunG047850,MGunG122670,	0.00641794
Molecular function	obsolete coenzyme binding	GO:0050662	0	0.000664	3.87121	7	12	341	2263	MGunG074970,MGunG074150,MGunG073700,MGunG074660,MGunG096050,MGunG073500,MGunG047860,	0.0104632
Molecular function	DNA helicase activity	GO:0003678	6	0.00104142	3.31818	8	16	341	2263	MGunG122700,MGunG000150,MGunG073760,MGunG096000,MGunG117470,MGunG074330,MGunG116770,MGunG118540,	0.0160379
Molecular function	translation factor activity, RNA binding	GO:0008135	6	0.00104142	3.31818	8	16	341	2263	MGunG000200,MGunG047290,MGunG000110,MGunG000500,MGunG075120,MGunG075180,MG02G072140,MGunG118960,	0.0160379
Molecular function	deaminase activity	GO:0019239	4	0.0012216	4.74026	5	7	341	2263	MGunG074940,MG02G057610,MGunG047940,MG03G014590,MG03G014580,	0.018012
Molecular function	catalytic activity, acting on a nucleic acid	GO:0140640	3	0.00133497	1.73382	29	111	341	2263	MGunG117720,MG04G076030,MGunG074150,MGunG075030,MGunG120510,MGunG122700,MGunG121400,MGunG000150,MGunG095990,MGunG073760,MG03G009010,MGunG096000,MGunG121060,MGunG120220,MGunG121550,MGunG117450,MGunG117470,MG03G012740,MGunG073430,MGunG074330,MGunG116770,MG02G070460,MGunG118960,MGunG074890,MG03G004850,MGunG122160,MGunG120010,MG02G052220,MGunG118540,	0.0192736
Molecular function	iron-sulfur cluster binding	GO:0051536	4	0.00137707	3.98182	6	10	341	2263	MGunG074580,MGunG075030,MGunG074650,MGunG122800,MGunG047850,MGunG122670,	0.0194757
Molecular function	metal cluster binding	GO:0051540	3	0.00137707	3.98182	6	10	341	2263	MGunG074580,MGunG075030,MGunG074650,MGunG122800,MGunG047850,MGunG122670,	0.0194757
Molecular function	iron ion binding	GO:0005506	7	0.00137707	3.98182	6	10	341	2263	MG01G035070,MG02G070550,MG02G070540,MG01G043760,MG01G027390,MGunG122670,	0.0194757
Molecular function	translation regulator activity	GO:0045182	2	0.00144056	2.76515	10	24	341	2263	MGunG000200,MGunG047290,MG05G100500,MGunG000110,MGunG000500,MGunG075120,MGunG075180,MG02G072140,MGunG118960,MGunG121330,	0.0191983
Molecular function	helicase activity	GO:0004386	4	0.00144056	2.76515	10	24	341	2263	MGunG122700,MGunG000150,MGunG073760,MGunG096000,MGunG117470,MGunG073430,MGunG074330,MGunG116770,MGunG118960,MGunG118540,	0.0191983
Molecular function	obsolete transcription factor activity, transcription factor binding	GO:0000989	0	0.00171238	3.12299	8	17	341	2263	MGunG075050,MGunG117420,MGunG074630,MGunG123690,MG05G106390,MGunG118030,MGunG047830,MGunG122680,	0.0219756
Molecular function	translation regulator activity, nucleic acid binding	GO:0090079	5	0.00171238	3.12299	8	17	341	2263	MGunG000200,MGunG047290,MGunG000110,MGunG000500,MGunG075120,MGunG075180,MG02G072140,MGunG118960,	0.0219756
Molecular function	transcription corepressor activity	GO:0003714	4	0.001977	2.84416	9	21	341	2263	MG02G060310,MGunG075050,MGunG117420,MGunG074630,MGunG123690,MG04G089070,MG03G011040,MGunG047830,MGunG118560,	0.0244654
Molecular function	catalytic activity, acting on DNA	GO:0140097	4	0.00201094	2.05124	17	55	341	2263	MGunG117720,MGunG075030,MGunG122700,MGunG121400,MGunG000150,MGunG095990,MGunG073760,MG03G009010,MGunG096000,MGunG117470,MG03G012740,MGunG074330,MGunG116770,MG02G070460,MG03G004850,MGunG122160,MGunG118540,	0.0244488
Molecular function	translation initiation factor activity	GO:0003743	7	0.00264842	3.61983	6	11	341	2263	MGunG047290,MGunG000110,MGunG000500,MGunG075120,MG02G072140,MGunG118960,	0.0311077
Molecular function	DNA-binding transcription activator activity	GO:0001216	4	0.00268723	2.34225	12	34	341	2263	MGunG119920,MG01G041390,MG04G092190,MG01G041400,MG03G009090,MGunG122880,MG02G064920,MG05G110950,MG05G110960,MG03G009110,MG03G019490,MGunG122680,	0.0310375
Molecular function	DNA-binding transcription activator activity, RNA polymerase II-specific	GO:0001228	5	0.00268723	2.34225	12	34	341	2263	MGunG119920,MG01G041390,MG04G092190,MG01G041400,MG03G009090,MGunG122880,MG02G064920,MG05G110950,MG05G110960,MG03G009110,MG03G019490,MGunG122680,	0.0310375
Molecular function	ATP-dependent activity, acting on DNA	GO:0008094	5	0.00290948	2.71488	9	22	341	2263	MGunG122700,MGunG000150,MGunG073760,MGunG096000,MGunG117470,MGunG074330,MGunG116770,MGunG122160,MGunG118540,	0.0325205
Molecular function	transcription factor binding	GO:0008134	4	0.00328297	1.65909	28	112	341	2263	MGunG119920,MG02G060310,MG04G088480,MGunG120570,MG02G055880,MG01G041390,MGunG121480,MG01G041400,MG02G071530,MG05G105480,MGunG116910,MG01G043260,MGunG117020,MGunG122800,MG05G106390,MG04G090110,MG04G090130,MG03G011040,MGunG118030,MG03G005250,MG03G019490,MG02G062840,MG05G099340,MG05G099350,MG04G077280,MGunG122680,MG02G055710,MG04G081350,	0.0361126
Molecular function	DNA-binding transcription repressor activity	GO:0001217	4	0.0035805	3.09697	7	15	341	2263	MGunG119920,MG02G048660,MG04G093470,MG04G093480,MG02G053640,MG05G096930,MGunG122680,	0.0322245
Molecular function	DNA-binding transcription repressor activity, RNA polymerase II-specific	GO:0001227	5	0.0035805	3.09697	7	15	341	2263	MGunG119920,MG02G048660,MG04G093470,MG04G093480,MG02G053640,MG05G096930,MGunG122680,	0.0322245
Molecular function	protein serine/threonine phosphatase activity	GO:0004722	8	0.00463251	3.31818	6	12	341	2263	MG01G039550,MG01G039160,MG01G039140,MGunG117540,MGunG117930,MG02G056600,	0.0406371
Molecular function	ribonucleoprotein complex binding	GO:0043021	4	0.00555533	2.90341	7	16	341	2263	MGunG000200,MGunG047290,MGunG075120,MGunG075180,MGunG120310,MG01G029500,MGunG116730,	0.0481231
Molecular function	cis-regulatory region sequence-specific DNA binding	GO:0000987	9	0.0061648	1.95187	15	51	341	2263	MGunG119920,MG03G007130,MG01G041390,MG04G092190,MG01G041400,MG05G105480,MG04G092270,MG04G092290,MG05G106390,MGunG118030,MG03G019490,MG01G042160,MG04G092020,MGunG122680,MG03G007110,	0.0514724
Molecular function	DNA-binding transcription factor binding	GO:0140297	5	0.00776499	1.86284	16	57	341	2263	MGunG119920,MGunG120570,MG02G055880,MG01G041390,MGunG121480,MG01G041400,MG02G071530,MG05G105480,MGunG117020,MGunG122800,MG05G106390,MGunG118030,MG03G019490,MGunG122680,MG02G055710,MG04G081350,	0.0640612
Molecular function	sequence-specific DNA binding	GO:0043565	6	0.00843224	1.4657	36	163	341	2263	MGunG119920,MG04G079960,MG02G048660,MG03G007130,MG01G041390,MG02G053640,MGunG122700,MG05G108030,MG03G007200,MG04G092180,MG03G007210,MG04G092190,MG01G041400,MG05G105480,MG05G100150,MG03G006860,MG01G021000,MG05G096930,MG04G092270,MG01G041010,MG02G068870,MG01G021020,MG04G092290,MG01G036990,MG05G106390,MGunG118030,MG03G019490,MG02G062840,MGunG122190,MGunG122160,MG04G077280,MG01G042160,MG04G092020,MGu…	0.0687476
Molecular function	lyase activity	GO:0016829	3	0.0107606	2.08571	11	35	341	2263	MG03G010890,MGunG047680,MG03G009010,MGunG074660,MG03G010900,MGunG117900,MG03G014540,MG03G014590,MG03G014580,MGunG047470,MGunG047860,	0.0867107
Molecular function	DNA binding	GO:0003677	5	0.0109784	1.33221	54	269	341	2263	MGunG119920,MG04G079960,MG02G048660,MGunG095890,MG03G007130,MGunG122250,MGunG118270,MG01G022660,MG01G041390,MG02G053640,MGunG122700,MG05G108030,MG03G007200,MG04G092180,MG03G007210,MG04G092190,MG01G041400,MG03G009010,MG05G105480,MGunG075510,MG05G100150,MG03G006860,MG01G021000,MG05G096930,MG04G092270,MG01G041010,MGunG122880,MGunG122410,MG02G068870,MG01G021020,MGunG117020,MGunG117490,MG04G092290,MG0…	0.0874486
Molecular function	structural molecule activity	GO:0005198	2	0.0123331	1.91717	13	45	341	2263	MGunG117730,MGunG095860,MGunG117400,MGunG117880,MG03G014890,MGunG122390,MG03G014900,MGunG047500,MGunG074770,MGunG074790,MGunG118490,MGunG123070,MGunG121330,	0.0899664
Molecular function	nucleic acid binding	GO:0003676	4	0.0149102	1.25182	73	387	341	2263	MGunG119920,MG04G079960,MG02G048660,MGunG117730,MGunG095890,MG03G007130,MGunG000200,MGunG122250,MGunG118270,MG01G022660,MG01G041390,MG02G053640,MGunG047290,MGunG122700,MG05G108030,MG03G007200,MG04G092180,MG05G100500,MG03G007210,MG04G092190,MG02G068390,MG01G041400,MGunG000110,MG03G009010,MG05G105480,MGunG117400,MGunG117880,MGunG000500,MGunG075510,MG05G100150,MG03G006860,MGunG075120,MG01G021000,MG0…	0.107633
Molecular function	chaperone binding	GO:0051087	4	0.0168325	2.65455	6	15	341	2263	MGunG075050,MGunG117420,MGunG074630,MGunG123690,MGunG047830,MG03G002640,	0.120257
Molecular function	sequence-specific double-stranded DNA binding	GO:1990837	7	0.0197242	1.51688	24	105	341	2263	MGunG119920,MG04G079960,MG03G007130,MG01G041390,MGunG122700,MG03G007200,MG03G007210,MG04G092190,MG01G041400,MG05G105480,MG05G100150,MG03G006860,MG04G092270,MG02G068870,MG04G092290,MG05G106390,MGunG118030,MG03G019490,MGunG122160,MG01G042160,MG04G092020,MGunG122680,MG03G007110,MGunG120400,	0.139479
Molecular function	RNA polymerase II-specific DNA-binding transcription factor binding	GO:0061629	6	0.0203762	1.92105	11	38	341	2263	MGunG119920,MGunG120570,MGunG121480,MG02G071530,MG05G105480,MGunG122800,MG05G106390,MGunG118030,MG03G019490,MGunG122680,MG02G055710,	0.142633
Molecular function	RNA polymerase II cis-regulatory region sequence-specific DNA binding	GO:0000978	10	0.0237611	1.95187	10	34	341	2263	MGunG119920,MG03G007130,MG01G041390,MG04G092190,MG01G041400,MG05G105480,MG05G106390,MG03G019490,MGunG122680,MG03G007110,	0.124746
Molecular function	double-stranded DNA binding	GO:0003690	6	0.0244782	1.46225	26	118	341	2263	MGunG119920,MG04G079960,MGunG095890,MG03G007130,MG01G041390,MGunG122700,MG03G007200,MG03G007210,MG04G092190,MG01G041400,MG05G105480,MG05G100150,MG03G006860,MG04G092270,MG02G068870,MG04G092290,MG05G106390,MGunG117470,MGunG118030,MG03G019490,MGunG122160,MG01G042160,MG04G092020,MGunG122680,MG03G007110,MGunG120400,	0.127544
Molecular function	GTPase activity	GO:0003924	8	0.0276412	1.99091	9	30	341	2263	MGunG000200,MGunG116800,MG05G099040,MGunG119520,MGunG075120,MGunG075180,MGunG117940,MGunG118130,MG04G095100,	0.133953
Molecular function	RNA polymerase II transcription regulatory region sequence-specific DNA binding	GO:0000977	9	0.0284049	1.65909	15	60	341	2263	MGunG119920,MG03G007130,MG01G041390,MG03G007200,MG03G007210,MG04G092190,MG01G041400,MG05G105480,MG03G006860,MG02G068870,MG05G106390,MGunG118030,MG03G019490,MGunG122680,MG03G007110,	0.136698
Molecular function	obsolete purine NTP-dependent helicase activity	GO:0070035	0	0.0319734	2.34225	6	17	341	2263	MGunG000150,MGunG073760,MGunG096000,MGunG116770,MGunG118960,MGunG118540,	0.152811
Molecular function	basal RNA polymerase II transcription machinery binding	GO:0001099	5	0.0343408	2.55245	5	13	341	2263	MGunG121480,MG05G105480,MG05G106390,MGunG117130,MG02G055710,	0.161892
Molecular function	G protein-coupled receptor activity	GO:0004930	5	0.034441	1.69162	13	51	341	2263	MG05G098120,MG02G070630,MG04G085440,MG02G060090,MG01G045000,MG05G103840,MG02G070870,MG02G070880,MG03G017290,MG02G052250,MG05G109690,MG02G070500,MG05G109680,	0.161268
Molecular function	phosphatase activity	GO:0016791	6	0.0416873	1.79361	10	37	341	2263	MG02G060770,MG01G039550,MG01G039160,MG01G039140,MG02G067550,MGunG117540,MGunG117930,MG02G056600,MG02G053560,MG02G053550,	0.193888
Molecular function	basal transcription machinery binding	GO:0001098	4	0.0470124	2.37013	5	14	341	2263	MGunG121480,MG05G105480,MG05G106390,MGunG117130,MG02G055710,	0.217197
Molecular function	phosphoric ester hydrolase activity	GO:0042578	5	0.0473732	1.65909	12	48	341	2263	MG02G060770,MGunG000160,MG01G039550,MG01G039160,MG01G039140,MG02G067550,MGunG118320,MGunG117540,MGunG117930,MG02G056600,MG02G053560,MG02G053550,	0.217415
Molecular function	transcription regulatory region nucleic acid binding	GO:0001067	5	0.0485871	1.43674	21	97	341	2263	MGunG119920,MG04G079960,MG03G007130,MG01G041390,MG03G007200,MG03G007210,MG04G092190,MG01G041400,MG05G105480,MG05G100150,MG03G006860,MG04G092270,MG02G068870,MG04G092290,MG05G106390,MGunG118030,MG03G019490,MG01G042160,MG04G092020,MGunG122680,MG03G007110,	0.214464
Molecular function	transcription cis-regulatory region binding	GO:0000976	8	0.0485871	1.43674	21	97	341	2263	MGunG119920,MG04G079960,MG03G007130,MG01G041390,MG03G007200,MG03G007210,MG04G092190,MG01G041400,MG05G105480,MG05G100150,MG03G006860,MG04G092270,MG02G068870,MG04G092290,MG05G106390,MGunG118030,MG03G019490,MG01G042160,MG04G092020,MGunG122680,MG03G007110,	0.214464
Cellular component	cytosol	GO:0005829	3	0	2.69945	97	267	381	2831	MGunG119920,MGunG117730,MGunG074940,MGunG095860,MGunG095890,MG02G060770,MGunG074970,MGunG117780,MGunG074990,MGunG000200,MG02G052760,MG01G030690,MGunG116800,MG02G052770,MGunG074580,MGunG073270,MGunG074130,MGunG047290,MGunG075050,MGunG122770,MGunG075060,MGunG095900,MGunG120500,MG03G010890,MGunG119560,MGunG073700,MGunG000150,MGunG095990,MG03G009470,MGunG000110,MGunG073760,MGunG117420,MGunG117400,MGu…	0
Cellular component	obsolete cytosolic part	GO:0044445	0	1.61e-09	3.3437	27	60	381	2831	MGunG117730,MGunG095860,MGunG073270,MGunG122770,MGunG120500,MG03G010890,MGunG117400,MGunG074630,MGunG117880,MGunG000500,MGunG122390,MGunG122860,MG03G010900,MGunG117970,MGunG047500,MGunG074770,MGunG074790,MGunG118490,MGunG119770,MGunG047830,MG01G027390,MGunG074030,MGunG122200,MG02G050020,MGunG121330,MGunG074910,MGunG074920,	4.81e-07
Cellular component	ribosome	GO:0005840	6	5.84e-09	4.51134	17	28	381	2831	MGunG117730,MGunG095860,MGunG073270,MGunG117400,MGunG117880,MGunG000500,MGunG122390,MGunG117970,MGunG047500,MGunG074770,MGunG074790,MGunG118490,MGunG119770,MG01G029500,MGunG116730,MG02G050020,MGunG121330,	1.16e-06
Cellular component	cytosolic ribosome	GO:0022626	7	1.17e-08	4.84594	15	23	381	2831	MGunG117730,MGunG095860,MGunG073270,MGunG117400,MGunG117880,MGunG000500,MGunG122390,MGunG117970,MGunG047500,MGunG074770,MGunG074790,MGunG118490,MGunG119770,MG02G050020,MGunG121330,	1.75e-06
Cellular component	ribosomal subunit	GO:0044391	4	1.17e-08	4.84594	15	23	381	2831	MGunG117730,MGunG095860,MGunG073270,MGunG117400,MGunG117880,MGunG000500,MGunG122390,MGunG117970,MGunG047500,MGunG074770,MGunG074790,MGunG118490,MGunG119770,MG02G050020,MGunG121330,	1.75e-06
Cellular component	ribonucleoprotein complex	GO:1990904	3	6.93e-07	2.15375	40	138	381	2831	MGunG117730,MGunG095860,MGunG073270,MGunG122250,MGunG047290,MGunG120510,MG03G019640,MG05G100500,MGunG119550,MG02G068390,MGunG000110,MGunG117400,MGunG117880,MGunG047610,MGunG000500,MGunG122390,MG03G004670,MG05G111320,MG05G113510,MGunG117450,MGunG121520,MG01G030840,MGunG117970,MGunG047500,MGunG074770,MGunG074790,MGunG118490,MG05G111880,MGunG117130,MGunG119770,MGunG117620,MG01G029500,MGunG118960,MG0…	6.91e-05
Cellular component	cytosolic large ribosomal subunit	GO:0022625	6	3.54e-06	5.94436	8	10	381	2831	MGunG117730,MGunG095860,MGunG073270,MGunG117880,MGunG047500,MGunG074790,MGunG118490,MGunG119770,	0.000302
Cellular component	large ribosomal subunit	GO:0015934	5	3.54e-06	5.94436	8	10	381	2831	MGunG117730,MGunG095860,MGunG073270,MGunG117880,MGunG047500,MGunG074790,MGunG118490,MGunG119770,	0.000302
Cellular component	nucleolus	GO:0005730	6	5.98e-06	2.38836	27	84	381	2831	MGunG117730,MGunG121460,MGunG120510,MGunG119550,MGunG121920,MGunG117400,MGunG122390,MG01G021810,MGunG121550,MG05G110450,MG03G017590,MGunG120600,MGunG121520,MG04G086880,MGunG117470,MGunG122090,MGunG123380,MGunG118030,MGunG117100,MG02G062880,MG03G016470,MGunG121330,MGunG047380,MGunG047370,MG03G017340,MG03G017330,MG01G045230,	0.000398
Cellular component	transcription regulator complex	GO:0005667	3	1.68e-05	2.16421	30	103	381	2831	MG04G079960,MG05G112040,MGunG120570,MG01G041390,MGunG121480,MGunG121460,MGunG000150,MG03G009470,MG01G041400,MGunG073760,MG02G071530,MG05G105480,MGunG116910,MG01G043260,MG04G089070,MGunG122880,MG02G060960,MGunG117020,MGunG117490,MG04G086880,MG05G106390,MGunG122090,MG04G090130,MGunG118030,MG01G032220,MGunG118050,MG04G092020,MGunG122680,MG02G055710,MGunG118560,	0.00100415
Cellular component	RNA polymerase II transcription regulator complex	GO:0090575	4	3.08e-05	2.43985	22	67	381	2831	MG04G079960,MG05G112040,MG01G041390,MGunG121480,MGunG121460,MGunG000150,MG01G041400,MGunG073760,MGunG116910,MG01G043260,MGunG122880,MG02G060960,MGunG117020,MGunG117490,MG04G086880,MG05G106390,MGunG122090,MGunG118030,MGunG118050,MG04G092020,MGunG122680,MG02G055710,	0.00167475
Cellular component	obsolete other organism	GO:0044215	0	0.00023	6.19204	5	6	381	2831	MGunG075050,MGunG117420,MGunG123690,MGunG074030,MGunG074920,	0.0114723
Cellular component	obsolete other organism cell	GO:0044216	0	0.00023	6.19204	5	6	381	2831	MGunG075050,MGunG117420,MGunG123690,MGunG074030,MGunG074920,	0.0114723
Cellular component	other organism part	GO:0044217	3	0.00023	6.19204	5	6	381	2831	MGunG075050,MGunG117420,MGunG123690,MGunG074030,MGunG074920,	0.0114723
Cellular component	symbiont-containing vacuole	GO:0020003	7	0.00023	6.19204	5	6	381	2831	MGunG075050,MGunG117420,MGunG123690,MGunG074030,MGunG074920,	0.0114723
Cellular component	host cellular component	GO:0018995	3	0.00023	6.19204	5	6	381	2831	MGunG075050,MGunG117420,MGunG123690,MGunG074030,MGunG074920,	0.0114723
Cellular component	host intracellular region	GO:0043656	5	0.00023	6.19204	5	6	381	2831	MGunG075050,MGunG117420,MGunG123690,MGunG074030,MGunG074920,	0.0114723
Cellular component	host cell	GO:0043657	4	0.00023	6.19204	5	6	381	2831	MGunG075050,MGunG117420,MGunG123690,MGunG074030,MGunG074920,	0.0114723
Cellular component	host cell cytoplasm	GO:0030430	6	0.00023	6.19204	5	6	381	2831	MGunG075050,MGunG117420,MGunG123690,MGunG074030,MGunG074920,	0.0114723
Cellular component	host cell part	GO:0033643	4	0.00023	6.19204	5	6	381	2831	MGunG075050,MGunG117420,MGunG123690,MGunG074030,MGunG074920,	0.0114723
Cellular component	host intracellular part	GO:0033646	5	0.00023	6.19204	5	6	381	2831	MGunG075050,MGunG117420,MGunG123690,MGunG074030,MGunG074920,	0.0114723
Cellular component	host cell cytoplasm part	GO:0033655	6	0.00023	6.19204	5	6	381	2831	MGunG075050,MGunG117420,MGunG123690,MGunG074030,MGunG074920,	0.0114723
Cellular component	chloroplast	GO:0009507	7	0.000336	4.95363	6	9	381	2831	MGunG122300,MGunG117790,MGunG122390,MGunG116960,MGunG118190,MGunG121740,	0.00873594
Cellular component	cell wall	GO:0005618	4	0.000388	3.23063	10	23	381	2831	MGunG095860,MGunG075460,MGunG047680,MGunG117400,MGunG122390,MGunG000010,MGunG074760,MGunG074790,MGunG047470,MGunG123070,	0.00966553
Cellular component	condensed nuclear chromosome	GO:0000794	8	0.000393	3.02722	11	27	381	2831	MGunG117720,MG02G062950,MGunG120690,MGunG117470,MG03G005250,MG01G043390,MGunG116780,MG01G034940,MGunG122160,MGunG118080,MGunG121720,	0.00939108
Cellular component	cytosolic small ribosomal subunit	GO:0022627	6	0.000627	4.00101	7	13	381	2831	MGunG117400,MGunG000500,MGunG122390,MGunG117970,MGunG074770,MG02G050020,MGunG121330,	0.0144185
Cellular component	small ribosomal subunit	GO:0015935	5	0.000627	4.00101	7	13	381	2831	MGunG117400,MGunG000500,MGunG122390,MGunG117970,MGunG074770,MG02G050020,MGunG121330,	0.0144185
Cellular component	extracellular organelle	GO:0043230	4	0.000717	5.30746	5	7	381	2831	MGunG075050,MGunG117420,MGunG123690,MGunG074030,MGunG074920,	0.0153067
Cellular component	extracellular membrane-bounded organelle	GO:0065010	5	0.000717	5.30746	5	7	381	2831	MGunG075050,MGunG117420,MGunG123690,MGunG074030,MGunG074920,	0.0153067
Cellular component	RNA polymerase II, holoenzyme	GO:0016591	9	0.000722	2.19259	18	61	381	2831	MG05G112040,MGunG122250,MGunG121480,MGunG121460,MGunG000150,MGunG073760,MGunG116910,MG01G043260,MG02G060960,MGunG117490,MG04G086880,MG05G106390,MGunG122090,MGunG122540,MGunG118030,MGunG118050,MG02G055670,MG02G055710,	0.0143994
Cellular component	plastid	GO:0009536	6	0.000745	4.45827	6	10	381	2831	MGunG122300,MGunG117790,MGunG122390,MGunG116960,MGunG118190,MGunG121740,	0.0143736
Cellular component	carboxy-terminal domain protein kinase complex	GO:0032806	8	0.00111015	3.71522	7	14	381	2831	MG05G112040,MGunG121480,MGunG000150,MGunG073760,MG04G086880,MGunG118050,MGunG117100,	0.0207459
Cellular component	protein-containing complex	GO:0032991	2	0.00121593	1.19729	165	1024	381	2831	MG01G035070,MG04G079960,MGunG117730,MGunG095860,MG04G090300,MGunG117720,MG02G062950,MGunG095890,MGunG074960,MG03G013400,MG01G042680,MGunG116810,MG04G076060,MG02G051450,MG04G090320,MG03G001020,MG05G112040,MGunG073270,MGunG122250,MGunG118270,MGunG120580,MGunG120570,MG01G041390,MG04G082780,MGunG121480,MGunG121470,MGunG122750,MGunG047290,MGunG121460,MGunG075050,MGunG122770,MG05G099040,MGunG120510,MGu…	0.0220341
Cellular component	chaperone complex	GO:0101031	3	0.00145459	4.05297	6	11	381	2831	MGunG122770,MGunG122860,MGunG117930,MGunG074030,MGunG074910,MGunG074920,	0.0248527
Cellular component	transcription factor TFIIH holo complex	GO:0005675	9	0.00258232	3.71522	6	12	381	2831	MG05G112040,MGunG121480,MGunG000150,MGunG073760,MG04G086880,MGunG118050,	0.0359123
Cellular component	obsolete cytoplasmic part	GO:0044444	0	0.00300043	1.1725	169	1071	381	2831	MG01G035070,MGunG119920,MGunG117730,MGunG074940,MGunG095860,MGunG117720,MGunG095890,MG02G060770,MGunG074960,MG02G070550,MGunG074970,MGunG117780,MGunG074990,MGunG000200,MG02G070540,MG02G052760,MG01G030690,MGunG116800,MG04G076060,MG02G052770,MGunG074580,MGunG073270,MGunG122250,MGunG074130,MGunG122300,MG01G023960,MGunG119150,MGunG122750,MGunG047290,MG01G039060,MGunG075050,MGunG122770,MG05G099040,MG0…	0.0407786
Cellular component	myelin sheath	GO:0043209	3	0.00340658	4.12803	5	9	381	2831	MGunG074130,MGunG122860,MGunG047170,MG01G028590,MG03G002640,	0.0452697
Cellular component	RNA polymerase complex	GO:0030880	6	0.00400061	1.91069	18	70	381	2831	MG05G112040,MGunG122250,MGunG121480,MGunG121460,MGunG000150,MGunG073760,MGunG116910,MG01G043260,MG02G060960,MGunG117490,MG04G086880,MG05G106390,MGunG122090,MGunG122540,MGunG118030,MGunG118050,MG02G055670,MG02G055710,	0.0509014
Cellular component	DNA-directed RNA polymerase complex	GO:0000428	7	0.00400061	1.91069	18	70	381	2831	MG05G112040,MGunG122250,MGunG121480,MGunG121460,MGunG000150,MGunG073760,MGunG116910,MG01G043260,MG02G060960,MGunG117490,MG04G086880,MG05G106390,MGunG122090,MGunG122540,MGunG118030,MGunG118050,MG02G055670,MG02G055710,	0.0509014
Cellular component	nuclear DNA-directed RNA polymerase complex	GO:0055029	8	0.00400061	1.91069	18	70	381	2831	MG05G112040,MGunG122250,MGunG121480,MGunG121460,MGunG000150,MGunG073760,MGunG116910,MG01G043260,MG02G060960,MGunG117490,MG04G086880,MG05G106390,MGunG122090,MGunG122540,MGunG118030,MGunG118050,MG02G055670,MG02G055710,	0.0509014
Cellular component	cytoplasm	GO:0005737	3	0.00408995	1.12645	218	1438	381	2831	MG01G035070,MGunG119920,MGunG117730,MGunG074940,MGunG095860,MGunG117720,MGunG095890,MG02G060770,MGunG074960,MG02G070550,MGunG074970,MGunG117780,MGunG074990,MGunG000200,MG02G070540,MG01G042680,MGunG116810,MG02G052760,MG01G030690,MGunG116800,MG04G076060,MG02G052770,MGunG116840,MGunG074580,MGunG073270,MGunG122250,MGunG074130,MG04G093470,MGunG122300,MG04G093480,MG01G023960,MGunG119150,MGunG122750,MGu…	0.0489158
Cellular component	cellular bud neck	GO:0005935	4	0.00606805	3.71522	5	10	381	2831	MGunG117940,MGunG117130,MGunG123070,MGunG118130,MGunG119020,	0.0711508
Cellular component	CCR4-NOT complex	GO:0030014	4	0.0066196	3.18448	6	14	381	2831	MGunG117450,MG03G006990,MG03G007460,MGunG122190,MGunG122130,MG02G052220,	0.0761254
Cellular component	obsolete intracellular part	GO:0044424	0	0.00664805	1.05869	324	2274	381	2831	MG01G035070,MGunG119920,MG04G079960,MG02G048660,MGunG117730,MGunG074940,MGunG095860,MGunG117720,MG02G062950,MGunG095890,MG02G060770,MGunG074960,MG03G013400,MG02G070550,MGunG074970,MGunG117780,MGunG074990,MGunG000200,MG02G070540,MG01G042680,MGunG116810,MG02G052760,MG01G030690,MGunG116800,MG04G076060,MG02G051450,MG04G076070,MG02G052770,MGunG116840,MGunG074580,MGunG073250,MG03G001020,MG05G112040,MG0…	0.0750101
Cellular component	serine/threonine protein kinase complex	GO:1902554	7	0.00776014	2.5845	8	23	381	2831	MG05G112040,MGunG121480,MGunG000150,MGunG073760,MG04G086880,MGunG118050,MGunG117100,MGunG117130,	0.0859364
Cellular component	intracellular anatomical structure	GO:0005622	3	0.00810878	1.05683	324	2278	381	2831	MG01G035070,MGunG119920,MG04G079960,MG02G048660,MGunG117730,MGunG074940,MGunG095860,MGunG117720,MG02G062950,MGunG095890,MG02G060770,MGunG074960,MG03G013400,MG02G070550,MGunG074970,MGunG117780,MGunG074990,MGunG000200,MG02G070540,MG01G042680,MGunG116810,MG02G052760,MG01G030690,MGunG116800,MG04G076060,MG02G051450,MG04G076070,MG02G052770,MGunG116840,MGunG074580,MGunG073250,MG03G001020,MG05G112040,MG0…	0.0865902
Cellular component	transferase complex, transferring phosphorus-containing groups	GO:0061695	5	0.00873792	1.69608	21	92	381	2831	MG05G112040,MGunG122250,MGunG121480,MGunG121460,MGunG000150,MGunG095990,MGunG073760,MGunG116910,MG01G043260,MG02G060960,MGunG117490,MG04G086880,MG05G106390,MGunG122090,MGunG122540,MGunG118030,MGunG118050,MGunG117100,MG02G055670,MGunG117130,MG02G055710,	0.0842786
Cellular component	chromosome, telomeric region	GO:0000781	4	0.00991259	3.37748	5	11	381	2831	MGunG117720,MGunG121470,MGunG120690,MGunG117470,MGunG117130,	0.094091
Cellular component	protein kinase complex	GO:1902911	6	0.0103067	2.47682	8	24	381	2831	MG05G112040,MGunG121480,MGunG000150,MGunG073760,MG04G086880,MGunG118050,MGunG117100,MGunG117130,	0.0963035
Cellular component	intracellular protein-containing complex	GO:0140535	3	0.0104547	1.37177	48	260	381	2831	MG01G035070,MG03G013400,MG02G051450,MG05G112040,MGunG122250,MGunG121480,MGunG121460,MGunG120500,MGunG119500,MGunG000150,MGunG095990,MGunG073760,MGunG116920,MGunG116910,MG04G087270,MG04G087280,MG01G043260,MG01G024930,MGunG117450,MG02G060960,MGunG117490,MG04G086880,MG04G085550,MG05G106390,MGunG122810,MGunG122090,MG03G011010,MG01G043760,MGunG122540,MGunG118030,MGunG117170,MG03G006990,MGunG118050,MG0…	0.0961829
Cellular component	obsolete nuclear chromosome part	GO:0044454	0	0.0106377	1.5877	25	117	381	2831	MGunG119920,MGunG117720,MG02G062950,MG01G042680,MGunG116810,MG04G082780,MGunG121470,MGunG122700,MGunG120690,MG04G089070,MGunG117470,MGunG118050,MGunG117100,MG03G005250,MGunG117130,MG01G043390,MGunG116780,MGunG122160,MGunG118080,MGunG122680,MGunG121720,MG03G017340,MG03G017330,MGunG120400,MGunG118560,	0.0963836
Cellular component	nuclear chromosome	GO:0000228	7	0.0118129	1.5298	28	136	381	2831	MGunG119920,MGunG117720,MG02G062950,MG01G042680,MGunG116810,MGunG118270,MG04G082780,MGunG121470,MGunG122700,MGunG120690,MG04G089070,MGunG122410,MGunG117470,MGunG118050,MGunG117100,MG03G005250,MGunG117130,MG01G043390,MGunG116780,MG01G034940,MGunG122160,MGunG118080,MGunG122680,MGunG121720,MG03G017340,MG03G017330,MGunG120400,MGunG118560,	0.105435
Cellular component	transcription factor TFIID complex	GO:0005669	5	0.0121562	2.60066	7	20	381	2831	MGunG121460,MG01G043260,MG02G060960,MGunG117490,MG05G106390,MGunG122090,MGunG118030,	0.106903
Cellular component	proteasome core complex	GO:0005839	3	0.0121562	2.60066	7	20	381	2831	MG03G013400,MGunG120500,MG01G024930,MG04G085550,MGunG122810,MGunG117170,MGunG122200,	0.106903
Cellular component	cellular bud	GO:0005933	3	0.0151485	3.09602	5	12	381	2831	MGunG117940,MGunG117130,MGunG123070,MGunG118130,MGunG119020,	0.129411
Cellular component	intracellular non-membrane-bounded organelle	GO:0043232	5	0.015323	1.19519	106	659	381	2831	MGunG119920,MGunG117730,MGunG095860,MGunG117720,MG02G062950,MG01G042680,MGunG116810,MG03G001020,MGunG073270,MGunG122250,MGunG118270,MGunG122300,MGunG120580,MG01G022660,MGunG120570,MG04G082780,MGunG121480,MGunG121470,MGunG121460,MG01G039060,MG05G099040,MGunG120510,MGunG122700,MGunG120500,MG03G019640,MGunG119550,MG01G044010,MG05G096490,MGunG121920,MG02G071530,MG05G105480,MGunG117400,MGunG117880,MGu…	0.129059
Cellular component	non-membrane-bounded organelle	GO:0043228	4	0.0160321	1.19337	106	660	381	2831	MGunG119920,MGunG117730,MGunG095860,MGunG117720,MG02G062950,MG01G042680,MGunG116810,MG03G001020,MGunG073270,MGunG122250,MGunG118270,MGunG122300,MGunG120580,MG01G022660,MGunG120570,MG04G082780,MGunG121480,MGunG121470,MGunG121460,MG01G039060,MG05G099040,MGunG120510,MGunG122700,MGunG120500,MG03G019640,MGunG119550,MG01G044010,MG05G096490,MGunG121920,MG02G071530,MG05G105480,MGunG117400,MGunG117880,MGu…	0.133156
Cellular component	peptidase complex	GO:1905368	4	0.0171314	1.76915	15	63	381	2831	MG03G013400,MG02G051450,MGunG120500,MGunG121030,MGunG116910,MG01G043260,MG01G024930,MG02G060960,MGunG117490,MG04G085550,MGunG122810,MG03G011010,MGunG117170,MGunG122200,MGunG121730,	0.140336
Cellular component	external encapsulating structure	GO:0030312	3	0.0196578	1.94607	11	42	381	2831	MGunG095860,MGunG075460,MGunG047680,MGunG117400,MGunG122390,MGunG000010,MGunG074760,MGunG074790,MGunG047470,MGunG123070,MG03G002640,	0.130615
Cellular component	small nuclear ribonucleoprotein complex	GO:0030532	4	0.0219548	2.85786	5	13	381	2831	MG02G068390,MG03G004670,MG01G030840,MGunG122170,MGunG047380,	0.144274
Cellular component	obsolete nuclear part	GO:0044428	0	0.0257493	1.19632	90	559	381	2831	MGunG119920,MG04G079960,MGunG117730,MGunG117720,MG02G062950,MG01G042680,MGunG116810,MG03G001020,MG05G112040,MGunG122250,MGunG118270,MGunG120580,MG01G022660,MGunG120570,MG01G041390,MG04G082780,MGunG121480,MGunG121470,MGunG121460,MGunG120510,MGunG122700,MGunG119550,MGunG000150,MG02G068390,MG01G041400,MGunG121920,MGunG073760,MG03G009010,MG02G071530,MGunG117400,MGunG047610,MGunG122390,MGunG116910,MG0…	0.165571
Cellular component	Sm-like protein family complex	GO:0120114	3	0.0304744	2.65373	5	14	381	2831	MG02G068390,MG03G004670,MG01G030840,MGunG122170,MGunG047380,	0.193869
Cellular component	preribosome	GO:0030684	4	0.0304744	2.65373	5	14	381	2831	MGunG120510,MGunG119550,MGunG121520,MGunG118490,MGunG121330,	0.193869
Cellular component	organelle lumen	GO:0043233	4	0.0308815	1.20961	77	473	381	2831	MGunG119920,MGunG117730,MGunG117720,MG02G062950,MGunG074960,MG01G042680,MGunG116810,MG03G001020,MG05G112040,MGunG122250,MGunG118270,MGunG120580,MG04G082780,MGunG121480,MGunG121470,MGunG122750,MGunG121460,MGunG120510,MGunG122700,MGunG119550,MGunG000150,MGunG121920,MGunG073760,MG03G009010,MGunG117400,MGunG122390,MGunG116910,MG04G087270,MG01G021810,MG04G087280,MG01G043260,MGunG121550,MGunG120690,MG0…	0.192366
Cellular component	membrane-enclosed lumen	GO:0031974	3	0.0308815	1.20961	77	473	381	2831	MGunG119920,MGunG117730,MGunG117720,MG02G062950,MGunG074960,MG01G042680,MGunG116810,MG03G001020,MG05G112040,MGunG122250,MGunG118270,MGunG120580,MG04G082780,MGunG121480,MGunG121470,MGunG122750,MGunG121460,MGunG120510,MGunG122700,MGunG119550,MGunG000150,MGunG121920,MGunG073760,MG03G009010,MGunG117400,MGunG122390,MGunG116910,MG04G087270,MG01G021810,MG04G087280,MG01G043260,MGunG121550,MGunG120690,MG0…	0.192366
Cellular component	intracellular organelle lumen	GO:0070013	5	0.0308815	1.20961	77	473	381	2831	MGunG119920,MGunG117730,MGunG117720,MG02G062950,MGunG074960,MG01G042680,MGunG116810,MG03G001020,MG05G112040,MGunG122250,MGunG118270,MGunG120580,MG04G082780,MGunG121480,MGunG121470,MGunG122750,MGunG121460,MGunG120510,MGunG122700,MGunG119550,MGunG000150,MGunG121920,MGunG073760,MG03G009010,MGunG117400,MGunG122390,MGunG116910,MG04G087270,MG01G021810,MG04G087280,MG01G043260,MGunG121550,MGunG120690,MG0…	0.192366
Cellular component	nuclear lumen	GO:0031981	6	0.0417192	1.20005	73	452	381	2831	MGunG119920,MGunG117730,MGunG117720,MG02G062950,MG01G042680,MGunG116810,MG03G001020,MG05G112040,MGunG122250,MGunG118270,MGunG120580,MG04G082780,MGunG121480,MGunG121470,MGunG121460,MGunG120510,MGunG122700,MGunG119550,MGunG000150,MGunG121920,MGunG073760,MG03G009010,MGunG117400,MGunG122390,MGunG116910,MG04G087270,MG01G021810,MG04G087280,MG01G043260,MGunG121550,MGunG120690,MG04G089070,MGunG122410,MG0…	0.239885
Biological process	cellular nitrogen compound metabolic process	GO:0034641	4	4.44e-12	1.47105	205	1141	469	3840	MGunG119920,MG04G079960,MG02G048660,MG02G060310,MGunG117730,MGunG074940,MGunG095860,MGunG117720,MGunG095890,MG03G007130,MGunG074970,MGunG074990,MGunG000200,MG01G042680,MGunG116810,MGunG116800,MGunG121380,MGunG116840,MG03G001020,MG05G112040,MG05G107900,MG04G076030,MGunG122250,MG01G045310,MGunG074130,MGunG118270,MG04G093470,MGunG120580,MGunG074150,MGunG120570,MG04G093480,MG02G055880,MG01G041390,MG0…	1.9e-08
Biological process	biosynthetic process	GO:0009058	3	1.48e-10	1.47122	184	1024	469	3840	MGunG119920,MG04G079960,MG02G048660,MG02G060310,MGunG117730,MGunG074940,MGunG095860,MGunG117720,MG03G007130,MGunG074960,MGunG074990,MG05G107500,MGunG000200,MG01G042680,MGunG116810,MGunG116800,MGunG121380,MGunG116840,MGunG074100,MG03G001020,MG05G112040,MG05G107900,MG04G076030,MGunG122250,MGunG074130,MGunG118270,MG04G093470,MGunG120580,MGunG120570,MG04G093480,MG02G055880,MG01G041390,MG04G082780,MGu…	3.18e-07
Biological process	cellular biosynthetic process	GO:0044249	4	1.93e-10	1.47459	181	1005	469	3840	MGunG119920,MG04G079960,MG02G048660,MG02G060310,MGunG117730,MGunG074940,MGunG095860,MGunG117720,MG03G007130,MGunG074960,MGunG074990,MG05G107500,MGunG000200,MG01G042680,MGunG116810,MGunG116800,MGunG121380,MGunG116840,MGunG074100,MG03G001020,MG05G112040,MG05G107900,MG04G076030,MGunG122250,MGunG074130,MGunG118270,MG04G093470,MGunG120580,MGunG120570,MG04G093480,MG02G055880,MG01G041390,MG04G082780,MGu…	2.76e-07
Biological process	cellular nitrogen compound biosynthetic process	GO:0044271	5	6.06e-10	1.5333	153	817	469	3840	MGunG119920,MG04G079960,MG02G048660,MG02G060310,MGunG117730,MGunG074940,MGunG095860,MG03G007130,MGunG074990,MGunG000200,MG01G042680,MGunG116810,MGunG116800,MGunG121380,MGunG116840,MG03G001020,MG05G112040,MG05G107900,MG04G076030,MGunG122250,MGunG074130,MGunG118270,MG04G093470,MGunG120580,MGunG120570,MG04G093480,MG02G055880,MG01G041390,MG04G082780,MGunG121480,MGunG121470,MG02G053640,MGunG047290,MGu…	6.49e-07
Biological process	organic substance biosynthetic process	GO:1901576	4	6.92e-10	1.45433	181	1019	469	3840	MGunG119920,MG04G079960,MG02G048660,MG02G060310,MGunG117730,MGunG074940,MGunG095860,MGunG117720,MG03G007130,MGunG074960,MGunG074990,MG05G107500,MGunG000200,MG01G042680,MGunG116810,MGunG116800,MGunG121380,MGunG116840,MGunG074100,MG03G001020,MG05G112040,MG05G107900,MG04G076030,MGunG122250,MGunG074130,MGunG118270,MG04G093470,MGunG120580,MGunG120570,MG04G093480,MG02G055880,MG01G041390,MG04G082780,MGu…	5.93e-07
Biological process	cellular metabolic process	GO:0044237	3	8.13e-10	1.26906	290	1871	469	3840	MGunG119920,MG04G079960,MG02G048660,MG02G060310,MGunG117730,MGunG074940,MGunG095860,MGunG117720,MGunG095890,MG03G007130,MG02G060770,MGunG074960,MG01G023090,MG03G013400,MGunG074970,MGunG074990,MG05G107500,MGunG000200,MG01G042680,MGunG116810,MGunG074530,MG02G052760,MG01G030690,MGunG116800,MGunG121380,MG02G051450,MG02G052770,MGunG116840,MGunG074100,MG03G001020,MG05G112040,MG05G107900,MG04G076030,MGu…	5.81e-07
Biological process	metabolic process	GO:0008152	2	2.52e-09	1.24117	305	2012	469	3840	MGunG119920,MG04G079960,MG02G048660,MG02G060310,MGunG117730,MGunG074940,MGunG095860,MGunG117720,MGunG095890,MG03G007130,MG02G060770,MGunG116860,MGunG074960,MG01G023090,MG03G013400,MGunG074970,MG02G071890,MGunG074990,MG05G107500,MGunG000200,MG01G042680,MGunG116810,MGunG074530,MG02G052760,MG01G030690,MGunG116800,MGunG121380,MG02G051450,MG02G052770,MGunG116840,MGunG074100,MG03G001020,MG05G112040,MG0…	1.54e-06
Biological process	primary metabolic process	GO:0044238	3	1.15e-08	1.26318	274	1776	469	3840	MGunG119920,MG04G079960,MG02G048660,MG02G060310,MGunG117730,MGunG074940,MGunG095860,MGunG117720,MGunG095890,MG03G007130,MG02G060770,MGunG116860,MG01G023090,MG03G013400,MGunG074970,MG02G071890,MGunG074990,MG05G107500,MGunG000200,MG01G042680,MGunG116810,MGunG074530,MG01G030690,MGunG116800,MGunG121380,MG02G051450,MGunG116840,MGunG074100,MG03G001020,MG05G112040,MG05G107900,MG04G076030,MGunG122250,MG0…	6.13e-06
Biological process	organic substance metabolic process	GO:0071704	3	1.52e-08	1.24185	290	1912	469	3840	MGunG119920,MG04G079960,MG02G048660,MG02G060310,MGunG117730,MGunG074940,MGunG095860,MGunG117720,MGunG095890,MG03G007130,MG02G060770,MGunG116860,MGunG074960,MG01G023090,MG03G013400,MGunG074970,MG02G071890,MGunG074990,MG05G107500,MGunG000200,MG01G042680,MGunG116810,MGunG074530,MG02G052760,MG01G030690,MGunG116800,MGunG121380,MG02G051450,MG02G052770,MGunG116840,MGunG074100,MG03G001020,MG05G112040,MG0…	7.25e-06
Biological process	organic cyclic compound metabolic process	GO:1901360	4	1.54e-08	1.38786	189	1115	469	3840	MGunG119920,MG04G079960,MG02G048660,MG02G060310,MGunG074940,MGunG117720,MGunG095890,MG03G007130,MGunG074970,MGunG074990,MG01G042680,MGunG116810,MGunG116800,MGunG121380,MGunG116840,MG03G001020,MG05G112040,MG05G107900,MG04G076030,MGunG122250,MG01G045310,MGunG074130,MGunG118270,MG04G093470,MGunG120580,MGunG074150,MGunG120570,MG04G093480,MG02G055880,MG01G041390,MG04G082780,MGunG121480,MGunG075030,MGu…	6.59e-06
Biological process	nucleobase-containing compound metabolic process	GO:0006139	5	1.82e-08	1.40974	177	1028	469	3840	MGunG119920,MG04G079960,MG02G048660,MG02G060310,MGunG074940,MGunG117720,MGunG095890,MG03G007130,MGunG074970,MGunG074990,MG01G042680,MGunG116810,MGunG116800,MGunG121380,MGunG116840,MG03G001020,MG05G112040,MG05G107900,MG04G076030,MGunG122250,MG01G045310,MGunG074130,MGunG118270,MG04G093470,MGunG120580,MGunG074150,MGunG120570,MG04G093480,MG02G055880,MG01G041390,MG04G082780,MGunG121480,MGunG075030,MGu…	7.09e-06
Biological process	heterocycle metabolic process	GO:0046483	4	2.21e-08	1.39808	181	1060	469	3840	MGunG119920,MG04G079960,MG02G048660,MG02G060310,MGunG074940,MGunG117720,MGunG095890,MG03G007130,MGunG074970,MGunG074990,MG01G042680,MGunG116810,MGunG116800,MGunG121380,MGunG116840,MG03G001020,MG05G112040,MG05G107900,MG04G076030,MGunG122250,MG01G045310,MGunG074130,MGunG118270,MG04G093470,MGunG120580,MGunG074150,MGunG120570,MG04G093480,MG02G055880,MG01G041390,MG04G082780,MGunG121480,MGunG075030,MGu…	7.89e-06
Biological process	nitrogen compound metabolic process	GO:0006807	3	2.92e-08	1.26783	262	1692	469	3840	MGunG119920,MG04G079960,MG02G048660,MG02G060310,MGunG117730,MGunG074940,MGunG095860,MGunG117720,MGunG095890,MG03G007130,MG02G060770,MGunG116860,MG03G013400,MGunG074970,MGunG074990,MG05G107500,MGunG000200,MG01G042680,MGunG116810,MG01G030690,MGunG116800,MGunG121380,MG02G051450,MGunG116840,MGunG074100,MG03G001020,MG05G112040,MG05G107900,MG04G076030,MGunG122250,MG01G045310,MGunG074130,MGunG118270,MG0…	9.62e-06
Biological process	cellular aromatic compound metabolic process	GO:0006725	4	4.36e-08	1.38087	184	1091	469	3840	MGunG119920,MG04G079960,MG02G048660,MG02G060310,MGunG074940,MGunG117720,MGunG095890,MG03G007130,MGunG074970,MGunG074990,MG01G042680,MGunG116810,MGunG116800,MGunG121380,MGunG116840,MG03G001020,MG05G112040,MG05G107900,MG04G076030,MGunG122250,MG01G045310,MGunG074130,MGunG118270,MG04G093470,MGunG120580,MGunG074150,MGunG120570,MG04G093480,MG02G055880,MG01G041390,MG04G082780,MGunG121480,MGunG075030,MGu…	1.33e-05
Biological process	organic cyclic compound biosynthetic process	GO:1901362	5	4.83e-08	1.49977	135	737	469	3840	MGunG119920,MG04G079960,MG02G048660,MG02G060310,MGunG074940,MG03G007130,MGunG074990,MG01G042680,MGunG116810,MGunG116800,MGunG121380,MGunG116840,MG03G001020,MG05G112040,MG05G107900,MGunG122250,MGunG074130,MGunG118270,MG04G093470,MGunG120580,MGunG120570,MG04G093480,MG02G055880,MG01G041390,MG04G082780,MGunG121480,MGunG121470,MG02G053640,MGunG121460,MGunG075050,MG03G007200,MGunG119500,MG03G010890,MG0…	1.38e-05
Biological process	'de novo' posttranslational protein folding	GO:0051084	5	5.04e-08	7.36887	9	10	469	3840	MGunG075050,MGunG117420,MGunG074630,MGunG123690,MGunG122860,MGunG047830,MGunG074030,MGunG074910,MGunG074920,	1.35e-05
Biological process	'de novo' protein folding	GO:0006458	4	5.04e-08	7.36887	9	10	469	3840	MGunG075050,MGunG117420,MGunG074630,MGunG123690,MGunG122860,MGunG047830,MGunG074030,MGunG074910,MGunG074920,	1.35e-05
Biological process	heterocycle biosynthetic process	GO:0018130	5	5.8e-08	1.50525	132	718	469	3840	MGunG119920,MG04G079960,MG02G048660,MG02G060310,MGunG074940,MG03G007130,MGunG074990,MG01G042680,MGunG116810,MGunG116800,MGunG121380,MGunG116840,MG03G001020,MG05G112040,MG05G107900,MGunG122250,MGunG074130,MGunG118270,MG04G093470,MGunG120580,MGunG120570,MG04G093480,MG02G055880,MG01G041390,MG04G082780,MGunG121480,MGunG121470,MG02G053640,MGunG121460,MGunG075050,MG03G007200,MGunG119500,MG03G010890,MG0…	1.38e-05
Biological process	macromolecule biosynthetic process	GO:0009059	5	7.88e-08	1.44888	149	842	469	3840	MGunG119920,MG04G079960,MG02G048660,MG02G060310,MGunG117730,MGunG095860,MGunG117720,MG03G007130,MG05G107500,MGunG000200,MG01G042680,MGunG116810,MGunG116800,MGunG121380,MGunG116840,MGunG074100,MG03G001020,MG05G112040,MG05G107900,MG04G076030,MGunG122250,MGunG118270,MG04G093470,MGunG120580,MGunG120570,MG04G093480,MG02G055880,MG01G041390,MG04G082780,MGunG121480,MGunG121470,MG02G053640,MGunG047290,MGu…	1.78e-05
Biological process	nucleobase-containing compound biosynthetic process	GO:0034654	6	1.7e-07	1.50287	125	681	469	3840	MGunG119920,MG04G079960,MG02G048660,MG02G060310,MGunG074940,MG03G007130,MGunG074990,MG01G042680,MGunG116810,MGunG116800,MGunG121380,MGunG116840,MG03G001020,MG05G112040,MG05G107900,MGunG122250,MGunG074130,MGunG118270,MG04G093470,MGunG120580,MGunG120570,MG04G093480,MG02G055880,MG01G041390,MG04G082780,MGunG121480,MGunG121470,MG02G053640,MGunG121460,MGunG075050,MG03G007200,MGunG119500,MG03G010890,MG0…	3.63e-05
Biological process	aromatic compound biosynthetic process	GO:0019438	5	2.03e-07	1.48552	129	711	469	3840	MGunG119920,MG04G079960,MG02G048660,MG02G060310,MGunG074940,MG03G007130,MGunG074990,MG01G042680,MGunG116810,MGunG116800,MGunG121380,MGunG116840,MG03G001020,MG05G112040,MG05G107900,MGunG122250,MGunG074130,MGunG118270,MG04G093470,MGunG120580,MGunG120570,MG04G093480,MG02G055880,MG01G041390,MG04G082780,MGunG121480,MGunG121470,MG02G053640,MGunG121460,MGunG075050,MG03G007200,MGunG119500,MG03G010890,MG0…	4.13e-05
Biological process	nucleic acid metabolic process	GO:0090304	6	2.8e-07	1.39493	161	945	469	3840	MGunG119920,MG04G079960,MG02G048660,MG02G060310,MGunG117720,MGunG095890,MG03G007130,MGunG074970,MG01G042680,MGunG116810,MGunG116800,MGunG121380,MGunG116840,MG03G001020,MG05G112040,MG05G107900,MG04G076030,MGunG122250,MG01G045310,MGunG118270,MG04G093470,MGunG120580,MGunG074150,MGunG120570,MG04G093480,MG02G055880,MG01G041390,MG04G082780,MGunG121480,MGunG075030,MGunG121470,MG02G053640,MGunG121460,MGu…	5.46e-05
Biological process	chaperone cofactor-dependent protein refolding	GO:0051085	6	3.78e-07	7.2779	8	9	469	3840	MGunG075050,MGunG117420,MGunG074630,MGunG123690,MGunG047830,MGunG074030,MGunG074910,MGunG074920,	7.03e-05
Biological process	gene expression	GO:0010467	5	4.92e-07	1.37572	165	982	469	3840	MGunG119920,MG04G079960,MG02G048660,MG02G060310,MGunG117730,MGunG095860,MG03G007130,MGunG074970,MGunG000200,MG01G042680,MGunG116810,MGunG116800,MGunG121380,MGunG116840,MG03G001020,MG05G112040,MG05G107900,MG04G076030,MGunG122250,MGunG118270,MG04G093470,MGunG120580,MGunG074150,MGunG120570,MG04G093480,MG02G055880,MG01G041390,MGunG121480,MGunG121470,MG02G053640,MGunG047290,MGunG121460,MGunG120510,MG0…	8.79e-05
Biological process	positive regulation of transcription by RNA polymerase II	GO:0045944	12	5.51e-07	1.979	51	211	469	3840	MGunG119920,MG03G007130,MGunG121380,MG02G055880,MG01G041390,MGunG121480,MGunG121460,MG03G007200,MGunG119500,MG04G092180,MG03G007210,MG04G092190,MG03G009470,MG01G041400,MG05G105480,MGunG116910,MG03G009090,MG03G006860,MG01G043260,MG01G021000,MG04G092270,MGunG122880,MGunG117450,MG02G068870,MG01G021020,MGunG117020,MGunG117490,MG04G092290,MG01G036990,MG05G106390,MG02G064920,MG05G110950,MG05G110960,MG0…	9.44e-05
Biological process	obsolete cofactor metabolic process	GO:0051186	0	1.85e-06	2.96449	21	58	469	3840	MGunG074960,MGunG074990,MGunG074130,MGunG119560,MG02G057240,MGunG074650,MGunG074660,MGunG047170,MGunG000010,MGunG120350,MGunG047870,MGunG047860,MGunG047850,MG01G027390,MG03G002640,MG05G113220,MGunG122670,MGunG047370,MGunG122610,MG02G070950,MGunG121740,	0.000305
Biological process	cellular macromolecule biosynthetic process	GO:0034645	6	1.91e-06	1.40504	139	810	469	3840	MGunG119920,MG04G079960,MG02G048660,MG02G060310,MGunG117730,MGunG095860,MGunG117720,MG03G007130,MG05G107500,MGunG000200,MG01G042680,MGunG116810,MGunG116800,MGunG121380,MGunG116840,MGunG074100,MG03G001020,MG05G112040,MG05G107900,MG04G076030,MGunG122250,MGunG118270,MG04G093470,MGunG120580,MGunG120570,MG04G093480,MG02G055880,MG01G041390,MG04G082780,MGunG121480,MGunG121470,MG02G053640,MGunG047290,MGu…	0.000303
Biological process	RNA metabolic process	GO:0016070	7	3.39e-06	1.38942	140	825	469	3840	MGunG119920,MG04G079960,MG02G048660,MG02G060310,MG03G007130,MGunG074970,MG01G042680,MGunG116810,MGunG116800,MGunG121380,MGunG116840,MG03G001020,MG05G112040,MG05G107900,MG04G076030,MGunG122250,MGunG118270,MG04G093470,MGunG120580,MGunG074150,MGunG120570,MG04G093480,MG02G055880,MG01G041390,MGunG121480,MGunG121470,MG02G053640,MGunG121460,MGunG075050,MGunG120510,MG03G007200,MGunG119500,MG03G019640,MGu…	0.000519
Biological process	ribonucleoprotein complex assembly	GO:0022618	8	4.52e-06	3.23697	17	43	469	3840	MGunG095860,MGunG047290,MGunG075060,MGunG120510,MGunG095900,MGunG000110,MGunG047610,MGunG000500,MG01G030840,MGunG047500,MGunG074790,MGunG118050,MGunG117620,MGunG096250,MG03G013370,MGunG121330,MGunG123910,	0.000667
Biological process	response to abiotic stimulus	GO:0009628	3	5.18e-06	1.65148	71	352	469	3840	MG02G062950,MG02G059760,MGunG074970,MGunG117780,MGunG000200,MG02G059750,MGunG116800,MGunG116840,MGunG073250,MG05G112040,MG01G038120,MG04G093470,MG04G093480,MGunG075030,MGunG047290,MGunG075050,MGunG075060,MGunG095900,MGunG117790,MG03G010890,MGunG000160,MGunG073700,MG01G044010,MG02G072410,MGunG117420,MGunG074630,MGunG075510,MG05G104590,MGunG096000,MGunG116960,MG05G114340,MG05G100150,MGunG123690,MGu…	0.000739
Biological process	regulation of biosynthetic process	GO:0009889	5	5.66e-06	1.42547	121	695	469	3840	MGunG119920,MG04G079960,MG02G048660,MG02G060310,MGunG095860,MGunG117720,MG03G007130,MGunG116800,MGunG121380,MGunG116840,MG03G001020,MG05G112040,MG05G107900,MGunG122250,MGunG118270,MG04G093470,MGunG120580,MGunG120570,MG04G093480,MG02G055880,MG01G041390,MGunG121480,MG02G053640,MGunG047290,MGunG121460,MGunG075050,MG03G007200,MGunG119500,MGunG117790,MG04G092180,MG05G100500,MG03G007210,MG01G044010,MGu…	0.000783
Biological process	ribosome assembly	GO:0042255	8	6.39e-06	5.26348	9	14	469	3840	MGunG095860,MGunG075060,MGunG095900,MGunG000500,MGunG047500,MGunG074790,MGunG096250,MGunG121330,MGunG123910,	0.000856
Biological process	protein-containing complex assembly	GO:0065003	6	6.61e-06	1.84406	50	222	469	3840	MGunG095860,MGunG116800,MG01G022670,MGunG120570,MGunG121480,MGunG047290,MGunG075050,MGunG075060,MGunG120510,MGunG095900,MGunG122700,MGunG119520,MG01G039530,MGunG000110,MGunG117420,MG02G071530,MGunG074630,MGunG047610,MGunG000500,MGunG123690,MGunG048070,MGunG122860,MG05G111320,MGunG117490,MG05G106390,MGunG117470,MG01G030840,MGunG047500,MGunG074790,MGunG117930,MGunG118030,MGunG117170,MGunG118050,MG0…	0.000858
Biological process	regulation of macromolecule biosynthetic process	GO:0010556	6	6.9e-06	1.43469	116	662	469	3840	MGunG119920,MG04G079960,MG02G048660,MG02G060310,MGunG095860,MGunG117720,MG03G007130,MGunG116800,MGunG121380,MGunG116840,MG03G001020,MG05G112040,MG05G107900,MGunG122250,MGunG118270,MG04G093470,MGunG120580,MGunG120570,MG04G093480,MG02G055880,MG01G041390,MGunG121480,MG02G053640,MGunG047290,MGunG121460,MGunG075050,MG03G007200,MGunG119500,MGunG117790,MG04G092180,MG05G100500,MG03G007210,MG01G044010,MGu…	0.000869
Biological process	ribonucleoprotein complex biogenesis	GO:0022613	5	7.11e-06	2.61549	23	72	469	3840	MGunG095860,MGunG047290,MGunG075060,MGunG120510,MGunG095900,MGunG119550,MGunG000110,MGunG117880,MGunG047610,MGunG000500,MGunG121550,MGunG121520,MG01G030840,MGunG047500,MGunG074790,MGunG118050,MGunG117620,MGunG096250,MG03G013370,MG03G016470,MGunG119040,MGunG121330,MGunG123910,	0.00087
Biological process	macromolecule metabolic process	GO:0043170	4	7.36e-06	1.21922	246	1652	469	3840	MGunG119920,MG04G079960,MG02G048660,MG02G060310,MGunG117730,MGunG095860,MGunG117720,MGunG095890,MG03G007130,MG02G060770,MGunG116860,MG03G013400,MGunG074970,MG05G107500,MGunG000200,MG01G042680,MGunG116810,MG01G030690,MGunG116800,MGunG121380,MG02G051450,MGunG116840,MGunG074100,MG03G001020,MG05G112040,MG05G107900,MG04G076030,MGunG122250,MG01G045310,MGunG118270,MG04G093470,MGunG120580,MGunG074150,MGu…	0.000876
Biological process	obsolete cofactor biosynthetic process	GO:0051188	0	7.9e-06	3.58209	14	32	469	3840	MGunG074960,MGunG074990,MGunG074130,MGunG119560,MG02G057240,MGunG047170,MGunG000010,MGunG120350,MG03G002640,MG05G113220,MGunG047370,MGunG122610,MG02G070950,MGunG121740,	0.000915
Biological process	regulation of cellular biosynthetic process	GO:0031326	6	8.37e-06	1.41777	120	693	469	3840	MGunG119920,MG04G079960,MG02G048660,MG02G060310,MGunG095860,MGunG117720,MG03G007130,MGunG116800,MGunG121380,MGunG116840,MG03G001020,MG05G112040,MG05G107900,MGunG122250,MGunG118270,MG04G093470,MGunG120580,MGunG120570,MG04G093480,MG02G055880,MG01G041390,MGunG121480,MG02G053640,MGunG047290,MGunG121460,MGunG075050,MG03G007200,MGunG119500,MGunG117790,MG04G092180,MG05G100500,MG03G007210,MG01G044010,MGu…	0.000943
Biological process	translational initiation	GO:0006413	4	9.01e-06	4.28876	11	21	469	3840	MGunG095860,MGunG122250,MGunG047290,MGunG000110,MGunG000500,MGunG075120,MGunG117540,MG02G072140,MGunG117100,MGunG117620,MGunG118960,	0.00099
Biological process	transcription by RNA polymerase II	GO:0006366	11	1.02e-05	1.58404	77	398	469	3840	MGunG119920,MG02G048660,MG03G007130,MGunG116800,MGunG121380,MG03G001020,MG05G112040,MGunG122250,MG04G093470,MGunG120580,MGunG120570,MG04G093480,MG02G055880,MG01G041390,MGunG121480,MG02G053640,MGunG121460,MG03G007200,MGunG119500,MG04G092180,MG03G007210,MGunG000150,MG04G092190,MG03G009470,MG01G041400,MGunG073760,MG02G071530,MG05G105480,MGunG116910,MG03G009090,MG03G006860,MG01G043260,MG01G021000,MG0…	0.00108881
Biological process	organonitrogen compound biosynthetic process	GO:1901566	5	1.03e-05	1.69879	61	294	469	3840	MGunG119920,MGunG117730,MGunG095860,MGunG074990,MG05G107500,MGunG000200,MGunG116800,MGunG074100,MG04G076030,MGunG122250,MGunG074130,MGunG047290,MGunG117790,MG03G010890,MGunG119560,MG05G100500,MG02G057240,MGunG000110,MGunG000500,MGunG116920,MG05G104590,MG03G006860,MGunG120220,MGunG075120,MGunG096050,MGunG047170,MG03G010900,MG05G113510,MGunG075180,MGunG117450,MGunG000010,MGunG117540,MGunG074770,MG0…	0.00108109
Biological process	obsolete coenzyme biosynthetic process	GO:0009108	0	1.11e-05	3.93006	12	25	469	3840	MGunG074960,MGunG074990,MGunG074130,MGunG119560,MGunG047170,MGunG000010,MGunG120350,MG05G113220,MGunG047370,MGunG122610,MG02G070950,MGunG121740,	0.00113646
Biological process	translation	GO:0006412	8	1.13e-05	2.16532	32	121	469	3840	MGunG117730,MGunG095860,MGunG000200,MGunG116800,MG04G076030,MGunG122250,MGunG047290,MGunG117790,MG05G100500,MGunG000110,MGunG000500,MGunG120220,MGunG075120,MG05G113510,MGunG075180,MGunG117450,MGunG117540,MGunG074770,MG02G072140,MGunG074790,MG03G006990,MGunG118490,MGunG117100,MGunG120310,MG03G007460,MGunG117620,MGunG122190,MGunG118960,MGunG122130,MG02G052220,MGunG121330,MGunG123910,	0.00112545
Biological process	positive regulation of macromolecule biosynthetic process	GO:0010557	7	1.26e-05	1.66352	64	315	469	3840	MGunG119920,MG04G079960,MG03G007130,MGunG116800,MGunG121380,MGunG116840,MGunG122250,MG02G055880,MG01G041390,MGunG121480,MGunG047290,MGunG121460,MG03G007200,MGunG119500,MGunG117790,MG04G092180,MG03G007210,MG04G092190,MG03G009470,MG01G041400,MGunG000110,MG05G105480,MGunG116910,MG03G009090,MG03G006860,MG01G043260,MG01G021000,MG04G092270,MGunG122860,MGunG122880,MGunG117450,MG02G068870,MG01G021020,MGu…	0.00122955
Biological process	ribonucleoprotein complex subunit organization	GO:0071826	6	1.32e-05	3.02586	17	46	469	3840	MGunG095860,MGunG047290,MGunG075060,MGunG120510,MGunG095900,MGunG000110,MGunG047610,MGunG000500,MG01G030840,MGunG047500,MGunG074790,MGunG118050,MGunG117620,MGunG096250,MG03G013370,MGunG121330,MGunG123910,	0.0012555
Biological process	positive regulation of DNA-templated transcription, elongation	GO:0032786	12	1.43e-05	4.91258	9	15	469	3840	MGunG121480,MG03G009090,MGunG117450,MG03G009110,MGunG118050,MGunG117100,MGunG122190,MGunG122130,MGunG122680,	0.00132833
Biological process	nucleic acid-templated transcription	GO:0097659	9	1.85e-05	1.44004	105	597	469	3840	MGunG119920,MG04G079960,MG02G048660,MG02G060310,MG03G007130,MG01G042680,MGunG116810,MGunG116800,MGunG121380,MGunG116840,MG03G001020,MG05G112040,MG05G107900,MGunG122250,MGunG118270,MG04G093470,MGunG120580,MGunG120570,MG04G093480,MG02G055880,MG01G041390,MGunG121480,MGunG121470,MG02G053640,MGunG121460,MGunG075050,MG03G007200,MGunG119500,MG04G092180,MG03G007210,MG01G044010,MGunG000150,MG04G092190,MG0…	0.00168991
Biological process	RNA modification	GO:0009451	8	1.91e-05	3.54797	13	30	469	3840	MGunG074970,MGunG074150,MGunG120510,MGunG073700,MGunG074660,MGunG121060,MGunG121550,MGunG073430,MGunG047860,MGunG074890,MGunG122670,MG03G016470,MGunG120010,	0.00170338
Biological process	cellular amide metabolic process	GO:0043603	5	1.99e-05	1.9265	40	170	469	3840	MGunG117730,MGunG074940,MGunG095860,MGunG000200,MGunG116800,MG04G076030,MGunG122250,MGunG047290,MGunG117790,MG05G100500,MGunG000110,MGunG000500,MGunG121030,MG03G006860,MGunG120220,MGunG075120,MG05G113510,MGunG075180,MGunG117450,MGunG117540,MGunG074770,MG02G072140,MGunG047940,MGunG074790,MG03G006990,MGunG118490,MGunG117100,MGunG120310,MG03G007460,MGunG117620,MGunG122190,MG05G115490,MGunG118960,MG0…	0.00173729
Biological process	cellular macromolecule metabolic process	GO:0044260	5	2.13e-05	1.24145	210	1385	469	3840	MGunG119920,MG04G079960,MG02G048660,MG02G060310,MGunG117730,MGunG095860,MGunG117720,MGunG095890,MG03G007130,MG02G060770,MG03G013400,MGunG074970,MG05G107500,MGunG000200,MG01G042680,MGunG116810,MG01G030690,MGunG116800,MGunG121380,MG02G051450,MGunG116840,MGunG074100,MG03G001020,MG05G112040,MG05G107900,MG04G076030,MGunG122250,MG01G045310,MGunG118270,MG04G093470,MGunG120580,MGunG074150,MGunG120570,MG0…	0.00182244
Biological process	RNA biosynthetic process	GO:0032774	8	2.16e-05	1.43523	105	599	469	3840	MGunG119920,MG04G079960,MG02G048660,MG02G060310,MG03G007130,MG01G042680,MGunG116810,MGunG116800,MGunG121380,MGunG116840,MG03G001020,MG05G112040,MG05G107900,MGunG122250,MGunG118270,MG04G093470,MGunG120580,MGunG120570,MG04G093480,MG02G055880,MG01G041390,MGunG121480,MGunG121470,MG02G053640,MGunG121460,MGunG075050,MG03G007200,MGunG119500,MG04G092180,MG03G007210,MG01G044010,MGunG000150,MG04G092190,MG0…	0.00181647
Biological process	response to cold	GO:0009409	5	2.91e-05	4.60554	9	16	469	3840	MGunG000200,MGunG047290,MGunG075060,MGunG095900,MGunG074630,MGunG116960,MGunG075180,MGunG117130,MGunG047830,	0.00239744
Biological process	positive regulation of biosynthetic process	GO:0009891	6	3.22e-05	1.60351	66	337	469	3840	MGunG119920,MG04G079960,MG03G007130,MGunG116800,MGunG121380,MGunG116840,MGunG122250,MG02G055880,MG01G041390,MGunG121480,MGunG047290,MGunG121460,MG03G007200,MGunG119500,MGunG117790,MG04G092180,MG03G007210,MG04G092190,MG03G009470,MG01G041400,MGunG000110,MG05G105480,MGunG116910,MG03G009090,MG03G006860,MG01G043260,MG01G021000,MG04G092270,MGunG122860,MGunG122880,MG02G055590,MGunG117450,MG02G068870,MG0…	0.00259853
Biological process	small molecule metabolic process	GO:0044281	3	3.25e-05	1.7703	48	222	469	3840	MGunG119920,MGunG074940,MGunG074960,MG01G023090,MG02G071890,MGunG074990,MG05G107500,MGunG074530,MG02G052760,MGunG116800,MG02G052770,MG04G076030,MGunG074130,MGunG119500,MG03G010890,MG02G057610,MGunG119560,MG02G057240,MGunG116920,MG03G016630,MG04G082820,MGunG120220,MG03G014470,MGunG096050,MGunG047170,MG04G089070,MG03G010900,MG02G055590,MG03G002910,MGunG000010,MG01G029880,MGunG047940,MG03G014540,MGu…	0.00257894
Biological process	regulation of cellular macromolecule biosynthetic process	GO:2000112	7	3.26e-05	1.40725	110	640	469	3840	MGunG119920,MG04G079960,MG02G048660,MG02G060310,MGunG095860,MGunG117720,MG03G007130,MGunG116800,MGunG121380,MGunG116840,MG03G001020,MG05G112040,MG05G107900,MGunG122250,MGunG118270,MG04G093470,MGunG120580,MGunG120570,MG04G093480,MG02G055880,MG01G041390,MGunG121480,MG02G053640,MGunG047290,MGunG121460,MG03G007200,MGunG119500,MGunG117790,MG04G092180,MG05G100500,MG03G007210,MG01G044010,MGunG000150,MG0…	0.00253991
Biological process	protein-containing complex subunit organization	GO:0043933	5	3.8e-05	1.6487	59	293	469	3840	MGunG095860,MG01G042680,MGunG116810,MGunG116800,MG01G022670,MGunG120570,MGunG121480,MGunG047290,MGunG075050,MGunG075060,MGunG120510,MGunG095900,MGunG122700,MGunG119520,MGunG000150,MG01G039530,MGunG000110,MGunG073760,MGunG117420,MG02G071530,MGunG074630,MGunG047610,MGunG000500,MG04G087270,MGunG123690,MG04G087280,MGunG048070,MGunG122860,MG05G111320,MGunG117490,MG01G036990,MG05G106390,MGunG117470,MG0…	0.00290482
Biological process	regulation of transcription by RNA polymerase II	GO:0006357	11	4.23e-05	1.5585	71	373	469	3840	MGunG119920,MG02G048660,MG03G007130,MGunG116800,MGunG121380,MG03G001020,MG04G093470,MGunG120580,MGunG120570,MG04G093480,MG02G055880,MG01G041390,MGunG121480,MG02G053640,MGunG121460,MG03G007200,MGunG119500,MG04G092180,MG03G007210,MGunG000150,MG04G092190,MG03G009470,MG01G041400,MGunG073760,MG02G071530,MG05G105480,MGunG116910,MG03G009090,MG03G006860,MG01G043260,MG01G021000,MG05G096930,MG04G092270,MG0…	0.00317917
Biological process	response to radiation	GO:0009314	4	4.41e-05	1.96279	35	146	469	3840	MGunG074970,MGunG116840,MG05G112040,MG04G093470,MG04G093480,MGunG075030,MGunG117790,MG03G010890,MGunG000160,MGunG073700,MG01G044010,MGunG075510,MG05G104590,MGunG096000,MG04G089070,MG03G010900,MGunG117470,MG03G006080,MG05G110950,MG05G110960,MGunG074330,MGunG117930,MG03G006100,MG05G115490,MG05G115470,MG01G031440,MG02G056600,MGunG074030,MGunG123910,MG05G101720,MG05G101730,MGunG122610,MG05G101710,MGu…	0.00325332
Biological process	positive regulation of gene expression	GO:0010628	7	5.27e-05	1.56063	69	362	469	3840	MGunG119920,MG04G079960,MG03G007130,MGunG116800,MGunG121380,MGunG116840,MGunG122250,MG02G055880,MG01G041390,MGunG121480,MGunG047290,MGunG121460,MG03G007200,MGunG119500,MGunG117790,MG04G092180,MG05G100500,MG03G007210,MG04G092190,MG03G009470,MG01G041400,MG01G039530,MGunG000110,MG05G096490,MG05G105480,MGunG116910,MG04G087270,MG03G009090,MG04G087280,MG03G006860,MG01G043260,MGunG121550,MG01G021000,MG0…	0.00382387
Biological process	positive regulation of cellular biosynthetic process	GO:0031328	7	5.56e-05	1.58392	65	336	469	3840	MGunG119920,MG04G079960,MG03G007130,MGunG116800,MGunG121380,MGunG116840,MGunG122250,MG02G055880,MG01G041390,MGunG121480,MGunG047290,MGunG121460,MG03G007200,MGunG119500,MGunG117790,MG04G092180,MG03G007210,MG04G092190,MG03G009470,MG01G041400,MGunG000110,MG05G105480,MGunG116910,MG03G009090,MG03G006860,MG01G043260,MG01G021000,MG04G092270,MGunG122860,MGunG122880,MG02G055590,MGunG117450,MG02G068870,MG0…	0.00396951
Biological process	ribosome biogenesis	GO:0042254	6	5.66e-05	2.84787	16	46	469	3840	MGunG095860,MGunG075060,MGunG120510,MGunG095900,MGunG119550,MGunG117880,MGunG000500,MGunG121550,MGunG121520,MGunG047500,MGunG074790,MGunG096250,MG03G016470,MGunG119040,MGunG121330,MGunG123910,	0.00397373
Biological process	positive regulation of nucleobase-containing compound metabolic process	GO:0045935	7	5.67e-05	1.59697	63	323	469	3840	MGunG119920,MG04G079960,MGunG117720,MG03G007130,MGunG121380,MGunG116840,MGunG122250,MG02G055880,MG01G041390,MGunG121480,MGunG121460,MG03G007200,MGunG119500,MG04G092180,MG03G007210,MG04G092190,MG03G009470,MG01G041400,MG05G105480,MGunG116910,MG03G009090,MG03G006860,MG01G043260,MGunG121550,MG01G021000,MG04G092270,MGunG122860,MGunG122880,MGunG117450,MG02G068870,MG01G021020,MGunG117020,MGunG117490,MG0…	0.00391361
Biological process	DNA-templated transcription, elongation	GO:0006354	9	7e-05	3.38799	12	29	469	3840	MG03G001020,MGunG120580,MGunG121480,MG03G009090,MGunG117450,MG03G009110,MGunG118050,MGunG117100,MGunG122190,MGunG122130,MGunG122680,MG02G055710,	0.00475953
Biological process	positive regulation of transcription elongation from RNA polymerase II promoter	GO:0032968	13	7.17e-05	4.67865	8	14	469	3840	MGunG121480,MG03G009090,MGunG117450,MG03G009110,MGunG118050,MGunG122190,MGunG122130,MGunG122680,	0.00480035
Biological process	pyridine-containing compound biosynthetic process	GO:0072525	6	7.17e-05	4.67865	8	14	469	3840	MGunG074990,MGunG074130,MGunG119560,MGunG047170,MGunG000010,MGunG120350,MG05G113220,MG02G070950,	0.00480035
Biological process	regulation of DNA-templated transcription, elongation	GO:0032784	11	7.19e-05	3.60256	11	25	469	3840	MG03G001020,MGunG120580,MGunG121480,MG03G009090,MGunG117450,MG03G009110,MGunG118050,MGunG117100,MGunG122190,MGunG122130,MGunG122680,	0.00466303
Biological process	negative regulation of biosynthetic process	GO:0009890	6	7.23e-05	1.67621	52	254	469	3840	MGunG119920,MG02G048660,MG02G060310,MGunG095860,MGunG117720,MGunG116800,MG03G001020,MGunG122250,MGunG118270,MG04G093470,MGunG120580,MGunG120570,MG04G093480,MG01G041390,MG02G053640,MGunG119500,MG05G100500,MG01G044010,MG02G068390,MG01G041400,MG02G071530,MGunG000500,MG04G087270,MG04G087280,MG05G096930,MG04G089070,MG05G113510,MGunG117450,MG01G036990,MGunG117930,MG03G011040,MG03G006990,MGunG117130,MG0…	0.00461902
Biological process	myeloid cell homeostasis	GO:0002262	6	7.26e-05	6.14072	6	8	469	3840	MGunG074130,MGunG121460,MG04G092190,MGunG047170,MG03G002640,MGunG121330,	0.00457509
Biological process	metallo-sulfur cluster assembly	GO:0031163	6	8.24e-05	5.21031	7	11	469	3840	MGunG074650,MGunG074660,MGunG047870,MGunG047860,MGunG047850,MG01G027390,MGunG122670,	0.00511735
Biological process	iron-sulfur cluster assembly	GO:0016226	7	8.24e-05	5.21031	7	11	469	3840	MGunG074650,MGunG074660,MGunG047870,MGunG047860,MGunG047850,MG01G027390,MGunG122670,	0.00511735
Biological process	transcription, DNA-templated	GO:0006351	10	9.09e-05	1.4044	100	583	469	3840	MGunG119920,MG04G079960,MG02G048660,MG02G060310,MG03G007130,MG01G042680,MGunG116810,MGunG116800,MGunG121380,MGunG116840,MG03G001020,MG05G112040,MG05G107900,MGunG122250,MGunG118270,MG04G093470,MGunG120580,MGunG120570,MG04G093480,MG02G055880,MG01G041390,MGunG121480,MGunG121470,MG02G053640,MGunG121460,MG03G007200,MGunG119500,MG04G092180,MG03G007210,MG01G044010,MGunG000150,MG04G092190,MG02G068390,MG0…	0.00548324
Biological process	oxoacid metabolic process	GO:0043436	5	9.41e-05	2.10539	27	105	469	3840	MGunG119920,MGunG074940,MGunG074990,MG05G107500,MG02G052760,MG02G052770,MG04G076030,MGunG074130,MGunG119560,MG04G082820,MGunG120220,MGunG096050,MGunG047170,MG04G089070,MG03G002910,MGunG000010,MG01G029880,MGunG047940,MG03G014540,MGunG120350,MGunG121220,MGunG074430,MG02G063750,MGunG047370,MG02G070950,MG05G107480,MGunG118560,	0.00559739
Biological process	organic acid metabolic process	GO:0006082	4	9.41e-05	2.10539	27	105	469	3840	MGunG119920,MGunG074940,MGunG074990,MG05G107500,MG02G052760,MG02G052770,MG04G076030,MGunG074130,MGunG119560,MG04G082820,MGunG120220,MGunG096050,MGunG047170,MG04G089070,MG03G002910,MGunG000010,MG01G029880,MGunG047940,MG03G014540,MGunG120350,MGunG121220,MGunG074430,MG02G063750,MGunG047370,MG02G070950,MG05G107480,MGunG118560,	0.00559739
Biological process	chaperone-mediated protein folding	GO:0061077	4	9.86e-05	4.09382	9	18	469	3840	MGunG075050,MGunG117420,MGunG074630,MGunG123690,MGunG122860,MGunG047830,MGunG074030,MGunG074910,MGunG074920,	0.00570711
Biological process	positive regulation of transcription, DNA-templated	GO:0045893	11	0.000107	1.6257	55	277	469	3840	MGunG119920,MG04G079960,MG03G007130,MGunG121380,MGunG116840,MG02G055880,MG01G041390,MGunG121480,MGunG121460,MG03G007200,MGunG119500,MG04G092180,MG03G007210,MG04G092190,MG03G009470,MG01G041400,MG05G105480,MGunG116910,MG03G009090,MG03G006860,MG01G043260,MG01G021000,MG04G092270,MGunG122880,MGunG117450,MG02G068870,MG01G021020,MGunG117020,MGunG117490,MG04G092290,MG01G036990,MG05G106390,MGunG117980,MG0…	0.00608807
Biological process	regulation of RNA biosynthetic process	GO:2001141	8	0.000107	1.40816	97	564	469	3840	MGunG119920,MG04G079960,MG02G048660,MG02G060310,MG03G007130,MGunG116800,MGunG121380,MGunG116840,MG03G001020,MG05G112040,MG05G107900,MGunG118270,MG04G093470,MGunG120580,MGunG120570,MG04G093480,MG02G055880,MG01G041390,MGunG121480,MG02G053640,MGunG121460,MGunG075050,MG03G007200,MGunG119500,MG04G092180,MG03G007210,MG01G044010,MGunG000150,MG04G092190,MG02G068390,MG03G009470,MG01G041400,MGunG073760,MGu…	0.00604425
Biological process	regulation of nucleic acid-templated transcription	GO:1903506	9	0.000107	1.40816	97	564	469	3840	MGunG119920,MG04G079960,MG02G048660,MG02G060310,MG03G007130,MGunG116800,MGunG121380,MGunG116840,MG03G001020,MG05G112040,MG05G107900,MGunG118270,MG04G093470,MGunG120580,MGunG120570,MG04G093480,MG02G055880,MG01G041390,MGunG121480,MG02G053640,MGunG121460,MGunG075050,MG03G007200,MGunG119500,MG04G092180,MG03G007210,MG01G044010,MGunG000150,MG04G092190,MG02G068390,MG03G009470,MG01G041400,MGunG073760,MGu…	0.00604425
Biological process	peptide biosynthetic process	GO:0043043	7	0.000121	1.91625	33	141	469	3840	MGunG117730,MGunG095860,MGunG000200,MGunG116800,MG04G076030,MGunG122250,MGunG047290,MGunG117790,MG05G100500,MGunG000110,MGunG000500,MG03G006860,MGunG120220,MGunG075120,MG05G113510,MGunG075180,MGunG117450,MGunG117540,MGunG074770,MG02G072140,MGunG074790,MG03G006990,MGunG118490,MGunG117100,MGunG120310,MG03G007460,MGunG117620,MGunG122190,MGunG118960,MGunG122130,MG02G052220,MGunG121330,MGunG123910,	0.00663334
Biological process	filamentous growth	GO:0030447	3	0.000137	4.36674	8	15	469	3840	MGunG119920,MGunG117450,MGunG000010,MGunG117130,MGunG123070,MGunG096240,MGunG122680,MGunG118130,	0.00744938
Biological process	DNA duplex unwinding	GO:0032508	9	0.000137	4.36674	8	15	469	3840	MGunG117720,MGunG122700,MGunG000150,MGunG073760,MGunG096000,MGunG117470,MGunG116770,MGunG118540,	0.00744938
Biological process	amide biosynthetic process	GO:0043604	6	0.000141	1.88094	34	148	469	3840	MGunG117730,MGunG095860,MGunG000200,MGunG116800,MG04G076030,MGunG122250,MGunG047290,MGunG117790,MG05G100500,MGunG000110,MGunG000500,MG03G006860,MGunG120220,MGunG075120,MG05G113510,MGunG075180,MGunG117450,MGunG117540,MGunG074770,MG02G072140,MGunG074790,MG03G006990,MGunG118490,MGunG117100,MGunG120310,MG03G007460,MGunG117620,MGunG122190,MGunG118960,MGunG122130,MG02G052220,MGunG121330,MGunG123910,MGu…	0.00745573
Biological process	peptide metabolic process	GO:0006518	6	0.000141	1.86083	35	154	469	3840	MGunG117730,MGunG095860,MGunG000200,MGunG116800,MG04G076030,MGunG122250,MGunG047290,MGunG117790,MG05G100500,MGunG000110,MGunG000500,MGunG121030,MG03G006860,MGunG120220,MGunG075120,MG05G113510,MGunG075180,MGunG117450,MGunG117540,MGunG074770,MG02G072140,MGunG074790,MG03G006990,MGunG118490,MGunG117100,MGunG120310,MG03G007460,MGunG117620,MGunG122190,MGunG118960,MG03G002640,MGunG122130,MG02G052220,MGu…	0.00738967
Biological process	angiogenesis	GO:0001525	4	0.000144	6.82303	5	6	469	3840	MGunG116800,MG04G092190,MGunG116770,MG03G019490,MGunG118540,	0.00742531
Biological process	blood vessel development	GO:0001568	4	0.000144	6.82303	5	6	469	3840	MGunG116800,MG04G092190,MGunG116770,MG03G019490,MGunG118540,	0.00742531
Biological process	vasculature development	GO:0001944	5	0.000144	6.82303	5	6	469	3840	MGunG116800,MG04G092190,MGunG116770,MG03G019490,MGunG118540,	0.00742531
Biological process	negative regulation of small molecule metabolic process	GO:0062014	6	0.000144	6.82303	5	6	469	3840	MGunG116800,MGunG119500,MGunG074430,MG03G002640,MG02G063750,	0.00742531
Biological process	phosphorylation of RNA polymerase II C-terminal domain	GO:0070816	12	0.000144	6.82303	5	6	469	3840	MGunG000150,MGunG073760,MGunG118050,MGunG117100,MGunG117130,	0.00742531
Biological process	blood vessel morphogenesis	GO:0048514	5	0.000144	6.82303	5	6	469	3840	MGunG116800,MG04G092190,MGunG116770,MG03G019490,MGunG118540,	0.00742531
Biological process	positive regulation of RNA biosynthetic process	GO:1902680	9	0.000159	1.60256	55	281	469	3840	MGunG119920,MG04G079960,MG03G007130,MGunG121380,MGunG116840,MG02G055880,MG01G041390,MGunG121480,MGunG121460,MG03G007200,MGunG119500,MG04G092180,MG03G007210,MG04G092190,MG03G009470,MG01G041400,MG05G105480,MGunG116910,MG03G009090,MG03G006860,MG01G043260,MG01G021000,MG04G092270,MGunG122880,MGunG117450,MG02G068870,MG01G021020,MGunG117020,MGunG117490,MG04G092290,MG01G036990,MG05G106390,MGunG117980,MG0…	0.00766588
Biological process	positive regulation of nucleic acid-templated transcription	GO:1903508	10	0.000159	1.60256	55	281	469	3840	MGunG119920,MG04G079960,MG03G007130,MGunG121380,MGunG116840,MG02G055880,MG01G041390,MGunG121480,MGunG121460,MG03G007200,MGunG119500,MG04G092180,MG03G007210,MG04G092190,MG03G009470,MG01G041400,MG05G105480,MGunG116910,MG03G009090,MG03G006860,MG01G043260,MG01G021000,MG04G092270,MGunG122880,MGunG117450,MG02G068870,MG01G021020,MGunG117020,MGunG117490,MG04G092290,MG01G036990,MG05G106390,MGunG117980,MG0…	0.00766588
Biological process	transcription elongation from RNA polymerase II promoter	GO:0006368	10	0.000167	3.3357	11	27	469	3840	MG03G001020,MGunG120580,MGunG121480,MG03G009090,MGunG117450,MG03G009110,MGunG118050,MGunG122190,MGunG122130,MGunG122680,MG02G055710,	0.0078624
Biological process	positive regulation of RNA metabolic process	GO:0051254	8	0.000169	1.56841	59	308	469	3840	MGunG119920,MG04G079960,MG03G007130,MGunG121380,MGunG116840,MGunG122250,MG02G055880,MG01G041390,MGunG121480,MGunG121460,MG03G007200,MGunG119500,MG04G092180,MG03G007210,MG04G092190,MG03G009470,MG01G041400,MG05G105480,MGunG116910,MG03G009090,MG03G006860,MG01G043260,MGunG121550,MG01G021000,MG04G092270,MGunG122880,MGunG117450,MG02G068870,MG01G021020,MGunG117020,MGunG117490,MG04G092290,MG01G036990,MG0…	0.00788759
Biological process	small molecule biosynthetic process	GO:0044283	4	0.000173	2.39331	19	65	469	3840	MGunG119920,MGunG074960,MGunG074990,MGunG074130,MGunG119500,MGunG119560,MG03G016630,MG03G014470,MGunG096050,MGunG047170,MG02G055590,MGunG000010,MGunG120350,MGunG074890,MGunG047820,MGunG074430,MG03G002640,MG05G113220,MG02G070950,	0.00794478
Biological process	response to acid chemical	GO:0001101	4	0.000184	2.95665	13	36	469	3840	MG02G059760,MG02G059750,MGunG116800,MGunG121380,MG02G051950,MGunG116960,MG03G009580,MG03G009570,MG01G031790,MGunG117930,MG03G009600,MG03G009640,MG02G069030,	0.00836546
Biological process	obsolete coenzyme metabolic process	GO:0006732	0	0.000184	2.95665	13	36	469	3840	MGunG074960,MGunG074990,MGunG074130,MGunG119560,MG02G057240,MGunG047170,MGunG000010,MGunG120350,MG05G113220,MGunG047370,MGunG122610,MG02G070950,MGunG121740,	0.00836546
Biological process	response to temperature stimulus	GO:0009266	4	0.000195	1.99351	28	115	469	3840	MGunG117780,MGunG000200,MGunG047290,MGunG075050,MGunG075060,MGunG095900,MGunG117790,MGunG117420,MGunG074630,MGunG075510,MG05G104590,MGunG116960,MG05G114340,MGunG123690,MGunG048070,MGunG075180,MGunG047950,MG03G014540,MGunG117130,MG01G040760,MGunG047830,MG03G002640,MGunG075320,MGunG074030,MGunG074090,MG05G101730,MGunG074910,MGunG074920,	0.00868503
Biological process	negative regulation of cellular biosynthetic process	GO:0031327	7	0.000228	1.62453	50	252	469	3840	MGunG119920,MG02G048660,MG02G060310,MGunG095860,MGunG117720,MG03G001020,MGunG122250,MGunG118270,MG04G093470,MGunG120580,MGunG120570,MG04G093480,MG01G041390,MG02G053640,MGunG119500,MG05G100500,MG01G044010,MG02G068390,MG01G041400,MG02G071530,MGunG000500,MG04G087270,MG04G087280,MG05G096930,MG04G089070,MG05G113510,MGunG117450,MG01G036990,MGunG117930,MG03G011040,MG03G006990,MGunG117130,MG03G007460,MG0…	0.00997504
Biological process	carboxylic acid metabolic process	GO:0019752	6	0.000233	2.06758	25	99	469	3840	MGunG119920,MGunG074940,MGunG074990,MG02G052760,MG02G052770,MG04G076030,MGunG074130,MGunG119560,MG04G082820,MGunG120220,MGunG096050,MGunG047170,MG04G089070,MG03G002910,MGunG000010,MG01G029880,MGunG047940,MG03G014540,MGunG120350,MGunG121220,MGunG074430,MG02G063750,MGunG047370,MG02G070950,MGunG118560,	0.0100653
Biological process	obsolete oxidoreduction coenzyme metabolic process	GO:0006733	0	0.000246	4.09382	8	16	469	3840	MGunG074960,MGunG074990,MGunG074130,MGunG119560,MGunG047170,MGunG000010,MGunG120350,MG02G070950,	0.0105233
Biological process	pyridine-containing compound metabolic process	GO:0072524	5	0.000246	4.09382	8	16	469	3840	MGunG074990,MGunG074130,MGunG119560,MGunG047170,MGunG000010,MGunG120350,MG05G113220,MG02G070950,	0.0105233
Biological process	reproduction of a single-celled organism	GO:0032505	3	0.000246	4.09382	8	16	469	3840	MGunG119920,MGunG118270,MGunG119500,MGunG117940,MGunG117130,MGunG123070,MGunG122680,MGunG118130,	0.0105233
Biological process	response to purine-containing compound	GO:0014074	6	0.000267	3.41151	10	24	469	3840	MG02G051950,MG04G082460,MGunG117470,MG03G009580,MG03G009570,MG03G009600,MG03G009640,MG03G002640,MG02G069030,MGunG122610,	0.0111121
Biological process	tRNA modification	GO:0006400	11	0.000272	3.68443	9	20	469	3840	MGunG074970,MGunG074150,MGunG073700,MGunG074660,MGunG121060,MGunG047860,MGunG074890,MGunG122670,MGunG120010,	0.0111883
Biological process	pyruvate biosynthetic process	GO:0042866	9	0.000344	4.40873	7	13	469	3840	MGunG074990,MGunG074130,MGunG119560,MGunG047170,MGunG000010,MGunG120350,MG02G070950,	0.0140182
Biological process	nicotinamide nucleotide biosynthetic process	GO:0019359	11	0.000344	4.40873	7	13	469	3840	MGunG074990,MGunG074130,MGunG119560,MGunG047170,MGunG000010,MGunG120350,MG02G070950,	0.0140182
Biological process	pyridine nucleotide biosynthetic process	GO:0019363	10	0.000344	4.40873	7	13	469	3840	MGunG074990,MGunG074130,MGunG119560,MGunG047170,MGunG000010,MGunG120350,MG02G070950,	0.0140182
Biological process	negative regulation of cellular macromolecule biosynthetic process	GO:2000113	8	0.000359	1.62371	47	237	469	3840	MGunG119920,MG02G048660,MG02G060310,MGunG095860,MGunG117720,MG03G001020,MGunG122250,MGunG118270,MG04G093470,MGunG120580,MGunG120570,MG04G093480,MG01G041390,MG02G053640,MG05G100500,MG01G044010,MG02G068390,MG01G041400,MG02G071530,MGunG000500,MG04G087270,MG04G087280,MG05G096930,MG04G089070,MG05G113510,MGunG117450,MG01G036990,MG03G011040,MG03G006990,MGunG117130,MG03G007460,MG03G019490,MG02G062840,MGu…	0.0142398
Biological process	regulation of transcription, DNA-templated	GO:0006355	10	0.000363	1.3796	92	546	469	3840	MGunG119920,MG04G079960,MG02G048660,MG02G060310,MG03G007130,MGunG116800,MGunG121380,MGunG116840,MG03G001020,MG05G112040,MG05G107900,MGunG118270,MG04G093470,MGunG120580,MGunG120570,MG04G093480,MG02G055880,MG01G041390,MGunG121480,MG02G053640,MGunG121460,MG03G007200,MGunG119500,MG04G092180,MG03G007210,MG01G044010,MGunG000150,MG04G092190,MG02G068390,MG03G009470,MG01G041400,MGunG073760,MG02G071530,MG0…	0.0142478
Biological process	DNA-templated transcription, initiation	GO:0006352	9	0.000365	2.66574	14	43	469	3840	MGunG122250,MGunG121480,MGunG000150,MGunG073760,MG05G105480,MGunG048070,MG02G060960,MGunG117490,MG05G106390,MGunG118030,MGunG075320,MG02G055710,MGunG074090,MGunG121730,	0.0142084
Biological process	multi-organism cellular process	GO:0044764	3	0.000415	3.853	8	17	469	3840	MGunG119920,MGunG074330,MGunG117100,MGunG117130,MGunG116780,MGunG074030,MGunG122680,MGunG074920,	0.0160137
Biological process	DNA geometric change	GO:0032392	8	0.000415	3.853	8	17	469	3840	MGunG117720,MGunG122700,MGunG000150,MGunG073760,MGunG096000,MGunG117470,MGunG116770,MGunG118540,	0.0160137
Biological process	protein folding	GO:0006457	3	0.000416	2.88975	12	34	469	3840	MGunG075050,MGunG122770,MGunG117420,MGunG074630,MG05G114340,MGunG123690,MGunG122860,MGunG047830,MGunG074030,MG02G055700,MGunG074910,MGunG074920,	0.0157534
Biological process	response to heat	GO:0009408	5	0.000432	2.30277	18	64	469	3840	MGunG117780,MGunG075050,MGunG075060,MGunG095900,MGunG117790,MGunG117420,MGunG074630,MGunG075510,MGunG123690,MGunG048070,MGunG047950,MGunG047830,MG03G002640,MGunG075320,MGunG074030,MGunG074090,MGunG074910,MGunG074920,	0.0162262
Biological process	ribosomal large subunit assembly	GO:0000027	9	0.000453	5.84831	5	7	469	3840	MGunG095860,MGunG075060,MGunG095900,MGunG047500,MGunG074790,	0.0168714
Biological process	erythrocyte homeostasis	GO:0034101	7	0.000453	5.84831	5	7	469	3840	MGunG074130,MGunG121460,MG04G092190,MGunG047170,MGunG121330,	0.0168714
Biological process	brain morphogenesis	GO:0048854	5	0.000453	5.84831	5	7	469	3840	MG03G007130,MG03G007200,MG03G007210,MG02G062840,MG03G007110,	0.0168714
Biological process	negative regulation of macromolecule biosynthetic process	GO:0010558	7	0.000535	1.59676	47	241	469	3840	MGunG119920,MG02G048660,MG02G060310,MGunG095860,MGunG117720,MG03G001020,MGunG122250,MGunG118270,MG04G093470,MGunG120580,MGunG120570,MG04G093480,MG01G041390,MG02G053640,MG05G100500,MG01G044010,MG02G068390,MG01G041400,MG02G071530,MGunG000500,MG04G087270,MG04G087280,MG05G096930,MG04G089070,MG05G113510,MGunG117450,MG01G036990,MG03G011040,MG03G006990,MGunG117130,MG03G007460,MG03G019490,MG02G062840,MGu…	0.0194012
Biological process	regulation of nucleobase-containing compound metabolic process	GO:0019219	6	0.000586	1.31825	109	677	469	3840	MGunG119920,MG04G079960,MG02G048660,MG02G060310,MGunG117720,MGunG095890,MG03G007130,MGunG116800,MGunG121380,MGunG116840,MG03G001020,MG05G112040,MG05G107900,MGunG122250,MGunG118270,MG04G093470,MGunG120580,MGunG120570,MG04G093480,MG02G055880,MG01G041390,MGunG121480,MG02G053640,MGunG121460,MGunG075050,MG03G007200,MGunG119500,MG03G019640,MG04G092180,MG03G007210,MG01G044010,MGunG000150,MG04G092190,MG0…	0.0210758
Biological process	DNA conformation change	GO:0071103	7	0.000809	1.77494	31	143	469	3840	MG02G060310,MGunG117720,MGunG118270,MGunG120570,MGunG121470,MGunG122700,MG01G044010,MGunG000150,MG02G068390,MGunG073760,MG02G071530,MG04G087270,MGunG096000,MG04G087280,MGunG120690,MG04G089070,MGunG117470,MGunG117980,MG03G011040,MGunG117130,MG01G043390,MGunG116770,MG01G034940,MGunG122680,MG01G032330,MGunG121720,MGunG118540,MG03G017340,MG03G017330,MGunG120400,MGunG118560,	0.0288835
Biological process	response to L-canavanine	GO:1901354	7	0.000866	4.46598	6	11	469	3840	MG02G051950,MG03G009580,MG03G009570,MG03G009600,MG03G009640,MG02G069030,	0.0306376
Biological process	ribosomal large subunit biogenesis	GO:0042273	6	0.000866	4.46598	6	11	469	3840	MGunG095860,MGunG075060,MGunG120510,MGunG095900,MGunG047500,MGunG074790,	0.0306376
Biological process	cellular iron ion homeostasis	GO:0006879	11	0.000866	4.46598	6	11	469	3840	MG01G035070,MGunG122800,MG01G043760,MG03G002640,MGunG122670,MGunG121740,	0.0306376
Biological process	response to alkaloid	GO:0043279	6	0.000933	2.8145	11	32	469	3840	MG02G051950,MG05G112170,MG04G082460,MGunG117470,MG03G009580,MG03G009570,MGunG117930,MG03G009600,MG03G009640,MG01G031440,MG02G069030,	0.03222
Biological process	regulation of RNA metabolic process	GO:0051252	7	0.000933	1.31564	103	641	469	3840	MGunG119920,MG04G079960,MG02G048660,MG02G060310,MG03G007130,MGunG116800,MGunG121380,MGunG116840,MG03G001020,MG05G112040,MG05G107900,MGunG122250,MGunG118270,MG04G093470,MGunG120580,MGunG120570,MG04G093480,MG02G055880,MG01G041390,MGunG121480,MG02G053640,MGunG121460,MGunG075050,MG03G007200,MGunG119500,MG03G019640,MG04G092180,MG03G007210,MG01G044010,MGunG000150,MG04G092190,MG02G068390,MG03G009470,MG0…	0.0319658
Biological process	sulfur compound metabolic process	GO:0006790	4	0.000995	2.65545	12	37	469	3840	MG05G107500,MGunG074650,MGunG074660,MGunG047870,MGunG047860,MGunG047850,MG01G027390,MG03G002640,MGunG122670,MGunG047370,MGunG122610,MG05G107480,	0.0330249
Biological process	regulation of transcription elongation from RNA polymerase II promoter	GO:0034243	12	0.0010324	3.44742	8	19	469	3840	MGunG121480,MG03G009090,MGunG117450,MG03G009110,MGunG118050,MGunG122190,MGunG122130,MGunG122680,	0.0340136
Biological process	nucleobase-containing small molecule biosynthetic process	GO:0034404	7	0.0010324	3.44742	8	19	469	3840	MGunG074990,MGunG074130,MGunG119560,MGunG047170,MGunG000010,MGunG120350,MGunG074890,MG02G070950,	0.0340136
Biological process	mesoderm formation	GO:0001707	5	0.0010324	3.44742	8	19	469	3840	MG05G107500,MGunG074130,MG04G085440,MG04G092190,MGunG047170,MG05G103840,MG04G092020,MG05G107480,	0.0340136
Biological process	response to amino acid	GO:0043200	6	0.0010324	3.44742	8	19	469	3840	MGunG116800,MGunG121380,MG02G051950,MG03G009580,MG03G009570,MG03G009600,MG03G009640,MG02G069030,	0.0340136
Biological process	mitotic cytokinetic process	GO:1902410	5	0.00103401	3.8209	7	15	469	3840	MGunG116800,MGunG122390,MGunG117940,MGunG117100,MGunG117130,MGunG123070,MGunG118130,	0.0330499
Biological process	pyridine nucleotide metabolic process	GO:0019362	9	0.00103401	3.8209	7	15	469	3840	MGunG074990,MGunG074130,MGunG119560,MGunG047170,MGunG000010,MGunG120350,MG02G070950,	0.0330499
Biological process	nicotinamide nucleotide metabolic process	GO:0046496	10	0.00103401	3.8209	7	15	469	3840	MGunG074990,MGunG074130,MGunG119560,MGunG047170,MGunG000010,MGunG120350,MG02G070950,	0.0330499
Biological process	modulation by symbiont of entry into host	GO:0052372	5	0.00108695	5.11727	5	8	469	3840	MGunG117720,MGunG000010,MG02G072990,MGunG074030,MGunG074920,	0.033981
Biological process	filamentous growth of a population of unicellular organisms	GO:0044182	4	0.00108695	5.11727	5	8	469	3840	MGunG119920,MGunG117450,MGunG000010,MGunG123070,MGunG122680,	0.033981
Biological process	cellular response to DNA damage stimulus	GO:0006974	5	0.00109137	1.80515	28	127	469	3840	MGunG117720,MGunG095890,MGunG075450,MG01G045310,MGunG118270,MGunG075030,MGunG074180,MGunG121470,MGunG122700,MGunG121400,MGunG000150,MGunG073760,MG03G009010,MGunG047610,MG05G100150,MG04G082460,MGunG121540,MGunG117480,MGunG117470,MG03G012740,MGunG074330,MG02G068920,MGunG117130,MGunG117620,MGunG116770,MGunG122160,MGunG047800,MGunG118540,	0.0336282
Biological process	organonitrogen compound metabolic process	GO:1901564	4	0.00119556	1.23318	147	976	469	3840	MGunG119920,MG04G079960,MGunG117730,MGunG074940,MGunG095860,MGunG117720,MG02G060770,MGunG116860,MG03G013400,MGunG074990,MG05G107500,MGunG000200,MG01G030690,MGunG116800,MG02G051450,MGunG074100,MG04G076030,MGunG122250,MGunG074130,MGunG047290,MGunG120500,MGunG119500,MGunG117790,MG03G010890,MG02G057610,MGunG119560,MG05G100500,MG01G044010,MGunG000150,MG01G039550,MG03G009470,MG02G057240,MGunG074600,MGu…	0.0365755
Biological process	cellular protein-containing complex assembly	GO:0034622	7	0.00142308	1.65646	35	173	469	3840	MGunG095860,MGunG116800,MG01G022670,MGunG120570,MGunG121480,MGunG047290,MGunG075060,MGunG120510,MGunG095900,MGunG122700,MGunG000110,MG02G071530,MGunG047610,MGunG000500,MGunG122860,MGunG117490,MG05G106390,MGunG117470,MG01G030840,MGunG047500,MGunG074790,MGunG118030,MGunG117170,MGunG118050,MGunG117620,MGunG123070,MG03G019010,MG03G019490,MG01G031440,MGunG096250,MG03G013370,MGunG121330,MGunG123910,MGu…	0.0432274
Biological process	nucleotide phosphorylation	GO:0046939	7	0.00153955	3.27505	8	20	469	3840	MGunG074990,MGunG074130,MGunG119560,MGunG047170,MGunG000010,MGunG120350,MGunG119340,MG02G070950,	0.0464358
Biological process	nucleoside diphosphate phosphorylation	GO:0006165	9	0.00153955	3.27505	8	20	469	3840	MGunG074990,MGunG074130,MGunG119560,MGunG047170,MGunG000010,MGunG120350,MGunG119340,MG02G070950,	0.0464358
Biological process	neuron fate specification	GO:0048665	5	0.00155397	4.09382	6	12	469	3840	MG03G007130,MG02G062840,MG01G042160,MG05G104850,MG05G104820,MG03G007110,	0.0462197
Biological process	purine nucleoside monophosphate biosynthetic process	GO:0009127	10	0.00164715	3.58209	7	16	469	3840	MGunG074990,MGunG074130,MGunG119560,MGunG047170,MGunG000010,MGunG120350,MG02G070950,	0.0486533
Biological process	ribonucleoside monophosphate biosynthetic process	GO:0009156	10	0.00164715	3.58209	7	16	469	3840	MGunG074990,MGunG074130,MGunG119560,MGunG047170,MGunG000010,MGunG120350,MG02G070950,	0.0486533
Biological process	purine ribonucleoside monophosphate biosynthetic process	GO:0009168	11	0.00164715	3.58209	7	16	469	3840	MGunG074990,MGunG074130,MGunG119560,MGunG047170,MGunG000010,MGunG120350,MG02G070950,	0.0486533
Biological process	organelle disassembly	GO:1903008	6	0.00164715	3.58209	7	16	469	3840	MGunG047290,MGunG120690,MG04G076690,MG01G040260,MG01G039250,MG02G060140,MG02G053530,	0.0486533
Biological process	glycolytic process	GO:0006096	13	0.00164715	3.58209	7	16	469	3840	MGunG074990,MGunG074130,MGunG119560,MGunG047170,MGunG000010,MGunG120350,MG02G070950,	0.0486533
Biological process	ATP generation from ADP	GO:0006757	12	0.00164715	3.58209	7	16	469	3840	MGunG074990,MGunG074130,MGunG119560,MGunG047170,MGunG000010,MGunG120350,MG02G070950,	0.0486533
Biological process	monocarboxylic acid metabolic process	GO:0032787	7	0.00194158	2.29254	14	50	469	3840	MGunG074990,MGunG074130,MGunG119560,MG04G082820,MGunG047170,MG03G002910,MGunG000010,MG01G029880,MGunG120350,MGunG121220,MGunG074430,MG02G063750,MGunG047370,MG02G070950,	0.0503988
Biological process	regulation of primary metabolic process	GO:0080090	5	0.00201795	1.22141	145	972	469	3840	MGunG119920,MG04G079960,MG02G048660,MG02G060310,MGunG095860,MGunG117720,MGunG095890,MG03G007130,MG01G023090,MGunG116800,MGunG121380,MGunG116840,MG03G001020,MG05G112040,MG05G107900,MGunG122250,MGunG118270,MG04G093470,MGunG120580,MGunG120570,MG04G093480,MG02G055880,MG01G041390,MGunG121480,MG02G053640,MGunG047290,MGunG121460,MGunG075050,MG03G007200,MGunG119500,MG03G019640,MGunG117790,MG04G092180,MG0…	0.0520656
Biological process	ribose phosphate biosynthetic process	GO:0046390	7	0.00214294	2.57326	11	35	469	3840	MGunG074990,MGunG074130,MG03G010890,MGunG119560,MGunG047170,MG03G010900,MGunG000010,MGunG120350,MGunG075260,MGunG047370,MG02G070950,	0.0549593
Biological process	photoreceptor cell fate specification	GO:0043704	6	0.00220131	4.54869	5	9	469	3840	MG03G007130,MG01G042160,MG05G104850,MG05G104820,MG03G007110,	0.0561204
Biological process	entry into host	GO:0044409	6	0.00220131	4.54869	5	9	469	3840	MGunG117720,MGunG000010,MG02G072990,MGunG074030,MGunG074920,	0.0561204
Biological process	nucleoside diphosphate metabolic process	GO:0009132	8	0.00222562	3.1191	8	21	469	3840	MGunG074990,MGunG074130,MGunG119560,MGunG047170,MGunG000010,MGunG120350,MGunG119340,MG02G070950,	0.0560725
Biological process	response to diuretic	GO:0036270	4	0.00222562	3.1191	8	21	469	3840	MG02G051950,MG04G082460,MGunG117470,MG03G009580,MG03G009570,MG03G009600,MG03G009640,MG02G069030,	0.0560725
Biological process	organophosphate catabolic process	GO:0046434	6	0.00222562	3.1191	8	21	469	3840	MGunG074990,MGunG074130,MGunG119560,MGunG047170,MGunG000010,MGunG118320,MGunG120350,MG02G070950,	0.0560725
Biological process	response to caffeine	GO:0031000	7	0.00222562	3.1191	8	21	469	3840	MG02G051950,MG04G082460,MGunG117470,MG03G009580,MG03G009570,MG03G009600,MG03G009640,MG02G069030,	0.0560725
Biological process	mesoderm morphogenesis	GO:0048332	5	0.00222562	3.1191	8	21	469	3840	MG05G107500,MGunG074130,MG04G085440,MG04G092190,MGunG047170,MG05G103840,MG04G092020,MG05G107480,	0.0560725
Biological process	regulation of gene expression	GO:0010468	6	0.00232047	1.24573	124	815	469	3840	MGunG119920,MG04G079960,MG02G048660,MG02G060310,MGunG095860,MG03G007130,MGunG116800,MGunG121380,MGunG116840,MG03G001020,MG05G112040,MG05G107900,MGunG122250,MGunG118270,MG04G093470,MGunG120580,MGunG120570,MG04G093480,MG02G055880,MG01G041390,MGunG121480,MGunG121470,MG02G053640,MGunG047290,MGunG121460,MG03G007200,MGunG119500,MG03G019640,MGunG117790,MG04G092180,MG05G100500,MG03G007210,MG01G044010,MGu…	0.0567919
Biological process	response to stimulus	GO:0050896	2	0.00249006	1.13877	237	1704	469	3840	MG01G035070,MGunG119920,MG02G049990,MG04G079960,MGunG074940,MGunG117720,MG02G062950,MGunG095890,MG03G007130,MG02G060770,MG02G059760,MGunG074970,MGunG117780,MGunG074990,MG05G107500,MGunG000200,MG02G059750,MG01G042680,MGunG116810,MG01G030690,MG05G098120,MG01G020400,MGunG116800,MGunG121380,MG01G020430,MGunG116840,MGunG073250,MGunG074100,MG02G072340,MG05G112040,MG01G038120,MG04G081870,MGunG075450,MG0…	0.0605962
Biological process	purine nucleoside diphosphate metabolic process	GO:0009135	9	0.00250964	3.37138	7	17	469	3840	MGunG074990,MGunG074130,MGunG119560,MGunG047170,MGunG000010,MGunG120350,MG02G070950,	0.0607276
Biological process	purine ribonucleoside diphosphate metabolic process	GO:0009179	10	0.00250964	3.37138	7	17	469	3840	MGunG074990,MGunG074130,MGunG119560,MGunG047170,MGunG000010,MGunG120350,MG02G070950,	0.0607276
Biological process	ribonucleoside diphosphate metabolic process	GO:0009185	9	0.00250964	3.37138	7	17	469	3840	MGunG074990,MGunG074130,MGunG119560,MGunG047170,MGunG000010,MGunG120350,MG02G070950,	0.0607276
Biological process	ADP metabolic process	GO:0046031	11	0.00250964	3.37138	7	17	469	3840	MGunG074990,MGunG074130,MGunG119560,MGunG047170,MGunG000010,MGunG120350,MG02G070950,	0.0607276
Biological process	pyruvate metabolic process	GO:0006090	8	0.00250964	3.37138	7	17	469	3840	MGunG074990,MGunG074130,MGunG119560,MGunG047170,MGunG000010,MGunG120350,MG02G070950,	0.0607276
Biological process	tRNA metabolic process	GO:0006399	9	0.00255091	2.3139	13	46	469	3840	MGunG074970,MG04G076030,MGunG074150,MGunG073700,MG05G105480,MGunG074660,MGunG121060,MGunG120220,MG05G106390,MGunG047860,MGunG074890,MGunG122670,MGunG120010,	0.0600304
Biological process	glycosaminoglycan metabolic process	GO:0030203	6	0.00259137	3.77891	6	13	469	3840	MG05G107500,MGunG074100,MGunG074600,MGunG047810,MGunG074080,MG05G107480,	0.0606493
Biological process	regulation of cytokinesis	GO:0032465	7	0.00259137	3.77891	6	13	469	3840	MGunG116800,MG01G039550,MGunG120690,MGunG117100,MGunG117130,MGunG118130,	0.0606493
Biological process	carboxylic acid biosynthetic process	GO:0046394	7	0.00273256	2.64117	10	31	469	3840	MGunG119920,MGunG074990,MGunG074130,MGunG119560,MGunG096050,MGunG047170,MGunG000010,MGunG120350,MGunG074430,MG02G070950,	0.0629223
Biological process	organic acid biosynthetic process	GO:0016053	5	0.00273256	2.64117	10	31	469	3840	MGunG119920,MGunG074990,MGunG074130,MGunG119560,MGunG096050,MGunG047170,MGunG000010,MGunG120350,MGunG074430,MG02G070950,	0.0629223
Biological process	DNA metabolic process	GO:0006259	7	0.00275075	1.5847	36	186	469	3840	MGunG119920,MGunG117720,MGunG095890,MG01G045310,MGunG118270,MG04G082780,MGunG075030,MGunG121470,MGunG122700,MGunG121400,MG01G044010,MGunG000150,MGunG095990,MGunG073760,MG03G009010,MG04G082460,MGunG121540,MGunG122860,MGunG122410,MGunG117450,MGunG117480,MGunG117470,MG03G012740,MGunG118870,MGunG074330,MGunG118030,MG02G068920,MGunG117130,MGunG116770,MG02G070460,MG03G004850,MG01G020760,MGunG122160,MGu…	0.0626674
Biological process	DNA repair	GO:0006281	8	0.0028748	1.86892	21	92	469	3840	MGunG117720,MGunG095890,MGunG118270,MGunG075030,MGunG121470,MGunG122700,MGunG121400,MGunG000150,MGunG073760,MG03G009010,MG04G082460,MGunG121540,MGunG117480,MGunG117470,MG03G012740,MGunG074330,MG02G068920,MGunG117130,MGunG116770,MGunG122160,MGunG118540,	0.0651468
Biological process	nucleoside triphosphate biosynthetic process	GO:0009142	9	0.0031305	2.97732	8	22	469	3840	MGunG074990,MGunG074130,MGunG119560,MGunG047170,MGunG000010,MGunG120350,MGunG119340,MG02G070950,	0.070568
Biological process	formation of primary germ layer	GO:0001704	4	0.0031305	2.97732	8	22	469	3840	MG05G107500,MGunG074130,MG04G085440,MG04G092190,MGunG047170,MG05G103840,MG04G092020,MG05G107480,	0.070568
Biological process	regulation of cellular metabolic process	GO:0031323	5	0.0031558	1.2043	149	1013	469	3840	MGunG119920,MG04G079960,MG02G048660,MG02G060310,MGunG095860,MGunG117720,MGunG095890,MG03G007130,MG01G023090,MGunG116800,MGunG121380,MGunG116840,MG03G001020,MG05G112040,MG05G107900,MGunG122250,MGunG118270,MG04G093470,MGunG120580,MGunG120570,MG04G093480,MG02G055880,MG01G041390,MGunG121480,MG02G053640,MGunG047290,MGunG121460,MGunG075050,MG03G007200,MGunG119500,MG03G019640,MGunG117790,MG04G092180,MG0…	0.0703973
Biological process	response to xenobiotic stimulus	GO:0009410	4	0.00340626	1.49816	43	235	469	3840	MGunG074940,MGunG074990,MG01G030690,MGunG116800,MGunG121380,MGunG074100,MG04G081870,MGunG074130,MGunG117790,MGunG119560,MG02G051950,MG05G112170,MG05G112160,MG04G082460,MGunG096050,MGunG047170,MG04G089070,MG01G035240,MGunG000010,MGunG118320,MGunG117470,MG03G009580,MG03G009570,MGunG047940,MGunG117930,MG03G014540,MGunG120350,MG02G061930,MG03G009600,MG03G009640,MGunG118980,MG02G061950,MG01G031440,MG0…	0.0755909
Biological process	purine ribonucleotide biosynthetic process	GO:0009152	11	0.00355062	2.55864	10	32	469	3840	MGunG074990,MGunG074130,MG03G010890,MGunG119560,MGunG047170,MG03G010900,MGunG000010,MGunG120350,MGunG047370,MG02G070950,	0.0783882
Biological process	tRNA wobble base modification	GO:0002097	12	0.00396423	4.09382	5	10	469	3840	MGunG074970,MGunG074150,MGunG073700,MGunG074890,MGunG122670,	0.0870707
Biological process	movement in host environment	GO:0052126	5	0.00396423	4.09382	5	10	469	3840	MGunG117720,MGunG000010,MG02G072990,MGunG074030,MGunG074920,	0.0870707
Biological process	iron ion homeostasis	GO:0055072	10	0.00407319	3.50899	6	14	469	3840	MG01G035070,MGunG122800,MG01G043760,MG03G002640,MGunG122670,MGunG121740,	0.0885558
Biological process	reproductive process in single-celled organism	GO:0022413	3	0.00407319	3.50899	6	14	469	3840	MGunG119920,MGunG118270,MGunG119500,MGunG117940,MGunG123070,MGunG122680,	0.0885558
Biological process	response to light stimulus	GO:0009416	5	0.00408844	1.73897	24	113	469	3840	MGunG074970,MGunG116840,MG05G112040,MG04G093470,MG04G093480,MGunG075030,MGunG117790,MG03G010890,MGunG000160,MGunG073700,MG05G104590,MG03G010900,MG05G110950,MG05G110960,MGunG074330,MGunG117930,MG05G115490,MG05G115470,MG01G031440,MG02G056600,MG05G101720,MG05G101730,MGunG122610,MG05G101710,	0.0879939
Biological process	negative regulation of gene expression, epigenetic	GO:0045814	8	0.00419279	1.96042	17	71	469	3840	MG02G060310,MGunG118270,MGunG121470,MG01G044010,MG02G068390,MG04G087270,MG04G087280,MG04G089070,MGunG117980,MG03G011040,MG01G034940,MGunG122680,MG01G032330,MG03G017340,MG03G017330,MGunG120400,MGunG118560,	0.0897887
Biological process	heterochromatin assembly	GO:0031507	9	0.00419279	1.96042	17	71	469	3840	MG02G060310,MGunG118270,MGunG121470,MG01G044010,MG02G068390,MG04G087270,MG04G087280,MG04G089070,MGunG117980,MG03G011040,MG01G034940,MGunG122680,MG01G032330,MG03G017340,MG03G017330,MGunG120400,MGunG118560,	0.0897887
Biological process	DNA-dependent DNA replication	GO:0006261	8	0.00423644	2.12272	14	54	469	3840	MGunG119920,MGunG117720,MGunG118270,MG04G082780,MGunG122700,MGunG121400,MGunG117450,MGunG117470,MGunG118870,MGunG117130,MGunG116770,MGunG122680,MGunG118540,MGunG120400,	0.089825
Biological process	small molecule catabolic process	GO:0044282	4	0.00454884	2.63174	9	28	469	3840	MGunG119920,MGunG074940,MGunG074530,MGunG096050,MG03G002910,MGunG000010,MGunG047940,MGunG121220,MGunG047370,	0.0959739
Biological process	tRNA processing	GO:0008033	10	0.00454884	2.63174	9	28	469	3840	MGunG074970,MGunG074150,MGunG073700,MGunG074660,MGunG121060,MGunG047860,MGunG074890,MGunG122670,MGunG120010,	0.0959739
Biological process	ribonucleotide biosynthetic process	GO:0009260	10	0.00455161	2.4811	10	33	469	3840	MGunG074990,MGunG074130,MG03G010890,MGunG119560,MGunG047170,MG03G010900,MGunG000010,MGunG120350,MGunG047370,MG02G070950,	0.0950952
Biological process	heterochromatin organization	GO:0070828	6	0.00488666	1.93319	17	72	469	3840	MG02G060310,MGunG118270,MGunG121470,MG01G044010,MG02G068390,MG04G087270,MG04G087280,MG04G089070,MGunG117980,MG03G011040,MG01G034940,MGunG122680,MG01G032330,MG03G017340,MG03G017330,MGunG120400,MGunG118560,	0.1016
Biological process	nucleoside monophosphate biosynthetic process	GO:0009124	9	0.0052268	3.0165	7	19	469	3840	MGunG074990,MGunG074130,MGunG119560,MGunG047170,MGunG000010,MGunG120350,MG02G070950,	0.108147
Biological process	positive regulation of nitrogen compound metabolic process	GO:0051173	6	0.00528883	1.306	78	489	469	3840	MGunG119920,MG04G079960,MGunG117720,MG03G007130,MGunG116800,MGunG121380,MGunG116840,MGunG122250,MG02G055880,MG01G041390,MGunG121480,MGunG047290,MGunG121460,MG03G007200,MGunG119500,MGunG117790,MG04G092180,MG03G007210,MG04G092190,MG03G009470,MG01G041400,MGunG000110,MG05G105480,MGunG116910,MG04G087270,MG03G009090,MG04G087280,MG03G006860,MG01G043260,MGunG121550,MG01G021000,MG04G092270,MGunG122860,MGu…	0.108904
Biological process	positive regulation of cellular metabolic process	GO:0031325	6	0.0053021	1.29784	81	511	469	3840	MGunG119920,MG04G079960,MGunG117720,MG03G007130,MGunG116800,MGunG121380,MGunG116840,MGunG122250,MG02G055880,MG01G041390,MGunG121480,MGunG047290,MGunG121460,MG03G007200,MGunG119500,MGunG117790,MG04G092180,MG03G007210,MG04G092190,MG03G009470,MG01G041400,MGunG000110,MG05G105480,MGunG116910,MG04G087270,MG03G009090,MG04G087280,MG03G006860,MG01G043260,MGunG121550,MG01G021000,MG04G092270,MGunG122860,MGu…	0.108655
Biological process	transcription initiation from RNA polymerase II promoter	GO:0006367	10	0.00546675	2.30933	11	39	469	3840	MGunG122250,MGunG121480,MGunG000150,MGunG073760,MG05G105480,MG02G060960,MGunG117490,MG05G106390,MGunG118030,MG02G055710,MGunG121730,	0.111496
Biological process	glucose homeostasis	GO:0042593	7	0.00576201	2.40813	10	34	469	3840	MG03G007130,MGunG074130,MGunG047170,MGunG120350,MG02G068920,MGunG123080,MG01G032330,MGunG119020,MG02G070950,MG03G007110,	0.114785
Biological process	monocarboxylic acid biosynthetic process	GO:0072330	8	0.00577225	2.72921	8	24	469	3840	MGunG074990,MGunG074130,MGunG119560,MGunG047170,MGunG000010,MGunG120350,MGunG074430,MG02G070950,	0.114456
Biological process	regulation of DNA-dependent DNA replication	GO:0090329	9	0.00609932	3.27505	6	15	469	3840	MGunG117720,MGunG118270,MGunG117450,MGunG118870,MGunG117130,MGunG122680,	0.120384
Biological process	RNA methylation	GO:0001510	9	0.00609932	3.27505	6	15	469	3840	MGunG074970,MGunG074150,MGunG120510,MGunG073700,MGunG121060,MGunG121550,	0.120384
Biological process	response to salt stress	GO:0009651	5	0.00654646	3.72165	5	11	469	3840	MGunG000200,MG01G038120,MGunG116960,MGunG075180,MGunG118190,	0.12803
Biological process	hemopoiesis	GO:0030097	6	0.0065566	1.88094	17	74	469	3840	MG02G048660,MG02G071890,MGunG116800,MG02G053640,MGunG121460,MG04G092190,MG03G009090,MG05G096930,MG03G006080,MG03G009110,MG03G005250,MG03G006100,MGunG116770,MG03G019490,MG01G034940,MGunG121330,MGunG118540,	0.127645
Biological process	positive regulation of macromolecule metabolic process	GO:0010604	6	0.00663785	1.28221	83	530	469	3840	MGunG119920,MG04G079960,MGunG117720,MG03G007130,MGunG116800,MGunG121380,MGunG116840,MGunG122250,MG02G055880,MG01G041390,MGunG121480,MGunG047290,MGunG121460,MG03G007200,MGunG119500,MGunG117790,MG04G092180,MG05G100500,MG03G007210,MG04G092190,MG03G009470,MG01G041400,MG01G039530,MGunG000110,MG05G096490,MG05G105480,MGunG116910,MG04G087270,MG03G009090,MG04G087280,MG03G006860,MG01G043260,MGunG121550,MG0…	0.116996
Biological process	regulation of nitrogen compound metabolic process	GO:0051171	5	0.00670341	1.19296	139	954	469	3840	MGunG119920,MG04G079960,MG02G048660,MG02G060310,MGunG095860,MGunG117720,MGunG095890,MG03G007130,MGunG116800,MGunG121380,MGunG116840,MG03G001020,MG05G112040,MG05G107900,MGunG122250,MGunG118270,MG04G093470,MGunG120580,MGunG120570,MG04G093480,MG02G055880,MG01G041390,MGunG121480,MG02G053640,MGunG047290,MGunG121460,MGunG075050,MG03G007200,MGunG119500,MG03G019640,MGunG117790,MG04G092180,MG05G100500,MG0…	0.117667
Biological process	positive regulation of transferase activity	GO:0051347	6	0.0067335	2.2516	11	40	469	3840	MGunG117720,MGunG116800,MGunG122860,MG03G008650,MGunG118870,MGunG118050,MGunG117130,MGunG123070,MG03G002640,MG05G099790,MG03G013370,	0.117713
Biological process	regulation of metabolic process	GO:0019222	4	0.00697275	1.16966	162	1134	469	3840	MGunG119920,MG04G079960,MG02G048660,MG02G060310,MGunG095860,MGunG117720,MGunG095890,MG03G007130,MG01G023090,MGunG116800,MGunG121380,MGunG116840,MG03G001020,MG05G112040,MG05G107900,MGunG122250,MGunG118270,MG04G093470,MGunG120580,MGunG120570,MG04G093480,MG02G055880,MG01G041390,MGunG121480,MGunG121470,MG02G053640,MGunG047290,MGunG121460,MGunG075050,MG03G007200,MGunG119500,MG03G019640,MGunG117790,MG0…	0.1214
Biological process	regulation of cell division	GO:0051302	5	0.00720964	2.33932	10	35	469	3840	MGunG116800,MGunG122250,MG04G092190,MG01G039550,MG05G100150,MGunG120690,MGunG117100,MGunG117130,MG01G031440,MGunG118130,	0.125016
Biological process	purine nucleotide biosynthetic process	GO:0006164	10	0.00720964	2.33932	10	35	469	3840	MGunG074990,MGunG074130,MG03G010890,MGunG119560,MGunG047170,MG03G010900,MGunG000010,MGunG120350,MGunG047370,MG02G070950,	0.125016
Biological process	purine-containing compound biosynthetic process	GO:0072522	6	0.00720964	2.33932	10	35	469	3840	MGunG074990,MGunG074130,MG03G010890,MGunG119560,MGunG047170,MG03G010900,MGunG000010,MGunG120350,MGunG047370,MG02G070950,	0.125016
Biological process	nucleoside phosphate catabolic process	GO:1901292	8	0.00721225	2.86567	7	20	469	3840	MGunG074990,MGunG074130,MGunG119560,MGunG047170,MGunG000010,MGunG120350,MG02G070950,	0.12356
Biological process	purine nucleoside triphosphate biosynthetic process	GO:0009145	10	0.00721225	2.86567	7	20	469	3840	MGunG074990,MGunG074130,MGunG119560,MGunG047170,MGunG000010,MGunG120350,MG02G070950,	0.12356
Biological process	nucleotide catabolic process	GO:0009166	9	0.00721225	2.86567	7	20	469	3840	MGunG074990,MGunG074130,MGunG119560,MGunG047170,MGunG000010,MGunG120350,MG02G070950,	0.12356
Biological process	purine ribonucleoside triphosphate biosynthetic process	GO:0009206	11	0.00721225	2.86567	7	20	469	3840	MGunG074990,MGunG074130,MGunG119560,MGunG047170,MGunG000010,MGunG120350,MG02G070950,	0.12356
Biological process	ATP biosynthetic process	GO:0006754	12	0.00721225	2.86567	7	20	469	3840	MGunG074990,MGunG074130,MGunG119560,MGunG047170,MGunG000010,MGunG120350,MG02G070950,	0.12356
Biological process	reactive oxygen species metabolic process	GO:0072593	4	0.00721225	2.86567	7	20	469	3840	MGunG116800,MG01G040260,MGunG047950,MG01G039250,MG02G060140,MG03G002640,MG02G053530,	0.12356
Biological process	regulation of translation	GO:0006417	8	0.00730308	1.76078	20	93	469	3840	MGunG095860,MGunG116800,MGunG122250,MGunG047290,MGunG117790,MG05G100500,MGunG000110,MGunG000500,MG05G113510,MGunG117450,MGunG117540,MG03G006990,MGunG117100,MGunG120310,MG03G007460,MGunG122190,MGunG122130,MG02G052220,MGunG121330,MGunG123910,	0.122184
Biological process	chromatin assembly	GO:0031497	7	0.00743639	1.7881	19	87	469	3840	MG02G060310,MGunG118270,MGunG120570,MGunG121470,MG01G044010,MG02G068390,MG02G071530,MG04G087270,MG04G087280,MG04G089070,MGunG117980,MG03G011040,MG01G034940,MGunG122680,MG01G032330,MG03G017340,MG03G017330,MGunG120400,MGunG118560,	0.12393
Biological process	carbohydrate catabolic process	GO:0016052	5	0.00753985	2.45629	9	30	469	3840	MGunG074990,MGunG074530,MGunG074130,MGunG119560,MGunG047170,MGunG000010,MGunG120350,MGunG117130,MG02G070950,	0.125167
Biological process	ncRNA metabolic process	GO:0034660	8	0.00806079	1.65129	24	119	469	3840	MGunG074970,MG04G076030,MGunG074150,MGunG121470,MGunG120510,MGunG119550,MGunG073700,MG05G105480,MGunG117880,MGunG074660,MGunG121060,MGunG120220,MGunG121550,MGunG121520,MG05G106390,MGunG118030,MGunG047860,MGunG074890,MG01G020760,MGunG122670,MG03G016470,MGunG119040,MGunG120010,MGunG121330,	0.133299
Biological process	organic substance catabolic process	GO:1901575	4	0.00810024	1.3986	48	281	469	3840	MGunG119920,MGunG074940,MG03G013400,MGunG074990,MGunG074530,MG02G051450,MGunG122250,MGunG074130,MGunG120500,MGunG119500,MGunG119560,MG05G100500,MGunG075510,MGunG074240,MGunG096050,MGunG047170,MG05G111320,MGunG117450,MG03G002910,MGunG000010,MG04G085550,MGunG118320,MGunG047940,MGunG120290,MGunG120350,MGunG117170,MG03G006990,MG02G068920,MGunG121220,MG05G111880,MGunG120310,MGunG121630,MGunG117130,MG0…	0.133436
Biological process	xenobiotic metabolic process	GO:0006805	4	0.00858132	1.79729	18	82	469	3840	MGunG074940,MGunG074990,MGunG074130,MGunG119560,MGunG096050,MGunG047170,MG04G089070,MGunG000010,MGunG047940,MG03G014540,MGunG120350,MG03G002640,MG02G063750,MG05G113220,MGunG047370,MGunG122610,MG02G070950,MGunG118560,	0.140819
Biological process	cytoplasmic translation	GO:0002181	9	0.00877062	3.07036	6	16	469	3840	MGunG117730,MGunG047290,MGunG000110,MGunG000500,MGunG118490,MGunG117620,	0.143376
Biological process	regulation of small molecule metabolic process	GO:0062012	5	0.0089233	2.27434	10	36	469	3840	MGunG119920,MG01G023090,MGunG116800,MGunG119500,MG02G055590,MGunG117130,MGunG047820,MGunG074430,MG03G002640,MG02G063750,	0.145317
Biological process	rRNA metabolic process	GO:0016072	9	0.0089233	2.27434	10	36	469	3840	MGunG121470,MGunG120510,MGunG119550,MGunG117880,MGunG121550,MGunG121520,MGunG118030,MG03G016470,MGunG119040,MGunG121330,	0.145317
Biological process	nucleoside phosphate biosynthetic process	GO:1901293	8	0.00895638	2.09046	12	47	469	3840	MGunG074990,MGunG074130,MG03G010890,MGunG119560,MGunG047170,MG03G010900,MGunG000010,MGunG120350,MGunG119340,MGunG123910,MGunG047370,MG02G070950,	0.144755
Biological process	nucleotide biosynthetic process	GO:0009165	9	0.00895638	2.09046	12	47	469	3840	MGunG074990,MGunG074130,MG03G010890,MGunG119560,MGunG047170,MG03G010900,MGunG000010,MGunG120350,MGunG119340,MGunG123910,MGunG047370,MG02G070950,	0.144755
Biological process	negative regulation of gene expression	GO:0010629	7	0.00941673	1.34855	56	340	469	3840	MGunG119920,MG02G048660,MG02G060310,MGunG095860,MG03G001020,MGunG122250,MGunG118270,MG04G093470,MGunG120580,MGunG120570,MG04G093480,MG01G041390,MGunG121470,MG02G053640,MG05G100500,MG01G044010,MG02G068390,MG01G041400,MG02G071530,MGunG117880,MGunG000500,MG04G087270,MG04G087280,MG05G096930,MG04G089070,MG05G111320,MG05G113510,MGunG117450,MG01G036990,MGunG117980,MG03G011040,MG03G006990,MG05G111880,MGu…	0.151056
Biological process	ribonucleoside triphosphate biosynthetic process	GO:0009201	10	0.00970557	2.72921	7	21	469	3840	MGunG074990,MGunG074130,MGunG119560,MGunG047170,MGunG000010,MGunG120350,MG02G070950,	0.155108
Biological process	aromatic compound catabolic process	GO:0019439	5	0.00975636	1.77563	18	83	469	3840	MGunG074990,MGunG122250,MGunG074130,MGunG119560,MG05G100500,MGunG047170,MG05G111320,MGunG117450,MGunG000010,MGunG120350,MG03G006990,MG05G111880,MG03G007460,MGunG122190,MG02G063750,MGunG122130,MG02G052220,MG02G070950,	0.15534
Biological process	response to insecticide	GO:0017085	5	0.0098381	2.51927	8	26	469	3840	MG02G051950,MG03G009580,MG03G009570,MG03G009600,MG03G009640,MG02G069030,MG05G109690,MG05G109680,	0.156061
Biological process	detection of external stimulus	GO:0009581	4	0.00993305	1.88945	15	65	469	3840	MG02G059760,MG02G059750,MGunG073250,MG03G010890,MGunG000160,MG05G104590,MG03G010900,MG05G110950,MG05G110960,MG01G040760,MG05G115490,MG05G115470,MG05G101720,MG05G101730,MG05G101710,	0.156986
Biological process	detection of abiotic stimulus	GO:0009582	4	0.00993305	1.88945	15	65	469	3840	MG02G059760,MG02G059750,MGunG073250,MG03G010890,MGunG000160,MG05G104590,MG03G010900,MG05G110950,MG05G110960,MG01G040760,MG05G115490,MG05G115470,MG05G101720,MG05G101730,MG05G101710,	0.156986
Biological process	negative regulation of mitotic sister chromatid segregation	GO:0033048	10	0.0101125	3.41151	5	12	469	3840	MG02G062950,MGunG121470,MGunG120690,MGunG117130,MGunG118080,	0.158652
Biological process	autophagy of mitochondrion	GO:0000422	8	0.0101125	3.41151	5	12	469	3840	MG04G076690,MG01G040260,MG01G039250,MG02G060140,MG02G053530,	0.158652
Biological process	mitotic DNA replication	GO:1902969	11	0.0101125	3.41151	5	12	469	3840	MGunG122700,MGunG121400,MGunG117130,MGunG122680,MGunG120400,	0.158652
Biological process	sporulation	GO:0043934	3	0.0101125	3.41151	5	12	469	3840	MGunG119920,MGunG121470,MGunG119500,MGunG117940,MGunG123070,	0.158652
Biological process	mitochondrion disassembly	GO:0061726	7	0.0101125	3.41151	5	12	469	3840	MG04G076690,MG01G040260,MG01G039250,MG02G060140,MG02G053530,	0.158652
Biological process	sporulation resulting in formation of a cellular spore	GO:0030435	5	0.0101125	3.41151	5	12	469	3840	MGunG119920,MGunG121470,MGunG119500,MGunG117940,MGunG123070,	0.158652
Biological process	DNA replication initiation	GO:0006270	8	0.0101125	3.41151	5	12	469	3840	MGunG119920,MG04G082780,MGunG117130,MGunG122680,MGunG120400,	0.158652
Biological process	regulation of translational initiation	GO:0006446	9	0.0101125	3.41151	5	12	469	3840	MGunG095860,MGunG122250,MGunG047290,MGunG000500,MGunG117540,	0.158652
Biological process	negative regulation of transcription, DNA-templated	GO:0045892	11	0.0105878	1.48074	34	188	469	3840	MGunG119920,MG02G048660,MG02G060310,MG03G001020,MGunG118270,MG04G093470,MGunG120580,MGunG120570,MG04G093480,MG01G041390,MG02G053640,MG01G044010,MG02G068390,MG01G041400,MG02G071530,MG04G087270,MG04G087280,MG05G096930,MG04G089070,MG01G036990,MG03G011040,MGunG117130,MG03G019490,MG02G062840,MG01G034940,MG02G049460,MGunG122680,MG04G081350,MG01G032330,MGunG121330,MG03G017340,MG03G017330,MGunG120400,MGu…	0.1553
Biological process	negative regulation of translation	GO:0017148	9	0.0106605	2.04691	12	48	469	3840	MGunG095860,MGunG122250,MG05G100500,MGunG000500,MG05G113510,MGunG117450,MG03G006990,MG03G007460,MGunG122190,MGunG122130,MG02G052220,MGunG123910,	0.155832
Biological process	cellular response to radiation	GO:0071478	6	0.0106605	2.04691	12	48	469	3840	MGunG075030,MG03G010890,MG03G010900,MGunG117470,MG03G006080,MG05G110950,MG05G110960,MGunG117930,MG03G006100,MG01G031440,MG05G101720,MG05G101710,	0.155832
Biological process	organophosphate biosynthetic process	GO:0090407	6	0.0107797	1.7285	19	90	469	3840	MGunG074990,MGunG074130,MGunG119150,MG03G010890,MGunG119560,MG02G057240,MGunG116920,MGunG047170,MG03G010900,MGunG000010,MGunG120350,MGunG119340,MGunG075260,MGunG119380,MG05G113220,MGunG123910,MGunG047370,MG02G070950,MGunG121740,	0.156507
Biological process	organic cyclic compound catabolic process	GO:1901361	5	0.0110567	1.75449	18	84	469	3840	MGunG074990,MGunG122250,MGunG074130,MGunG119560,MG05G100500,MGunG047170,MG05G111320,MGunG117450,MGunG000010,MGunG120350,MG03G006990,MG05G111880,MG03G007460,MGunG122190,MG02G063750,MGunG122130,MG02G052220,MG02G070950,	0.159986
Biological process	immune system development	GO:0002520	5	0.0110567	1.75449	18	84	469	3840	MG02G048660,MG02G071890,MGunG116800,MG02G053640,MGunG121460,MG04G092180,MG04G092190,MG03G009090,MG05G096930,MG03G006080,MG03G009110,MG03G005250,MG03G006100,MGunG116770,MG03G019490,MG01G034940,MGunG121330,MGunG118540,	0.159986
Biological process	hematopoietic or lymphoid organ development	GO:0048534	5	0.0110567	1.75449	18	84	469	3840	MG02G048660,MG02G071890,MGunG116800,MG02G053640,MGunG121460,MG04G092180,MG04G092190,MG03G009090,MG05G096930,MG03G006080,MG03G009110,MG03G005250,MG03G006100,MGunG116770,MG03G019490,MG01G034940,MGunG121330,MGunG118540,	0.159986
Biological process	cellular response to abiotic stimulus	GO:0071214	5	0.0113706	1.91045	14	60	469	3840	MGunG075030,MG03G010890,MG03G010900,MGunG117470,MG03G006080,MG05G110950,MG05G110960,MGunG117930,MG02G070870,MG03G006100,MG02G070880,MG01G031440,MG05G101720,MG05G101710,	0.162877
Biological process	cellular response to environmental stimulus	GO:0104004	4	0.0113706	1.91045	14	60	469	3840	MGunG075030,MG03G010890,MG03G010900,MGunG117470,MG03G006080,MG05G110950,MG05G110960,MGunG117930,MG02G070870,MG03G006100,MG02G070880,MG01G031440,MG05G101720,MG05G101710,	0.162877
Biological process	cellular response to xenobiotic stimulus	GO:0071466	5	0.0120676	1.63753	22	110	469	3840	MGunG074940,MGunG074990,MGunG074130,MGunG119560,MGunG096050,MGunG047170,MG04G089070,MGunG000010,MGunG118320,MGunG117470,MGunG047940,MGunG117930,MG03G014540,MGunG120350,MG03G002640,MG02G063750,MG05G113220,MGunG118130,MGunG047370,MGunG122610,MG02G070950,MGunG118560,	0.171713
Biological process	negative regulation of synaptic transmission	GO:0050805	8	0.0121857	2.88975	6	17	469	3840	MG03G015670,MG03G015700,MG03G015710,MG01G045000,MG02G070870,MG02G070880,	0.172819
Biological process	protein metabolic process	GO:0019538	5	0.0124735	1.19218	121	831	469	3840	MGunG119920,MG04G079960,MGunG117730,MGunG095860,MGunG117720,MG02G060770,MGunG116860,MG03G013400,MG05G107500,MGunG000200,MG01G030690,MGunG116800,MG02G051450,MGunG074100,MG04G076030,MGunG122250,MGunG047290,MGunG120500,MGunG119500,MGunG117790,MG05G100500,MG01G044010,MGunG000150,MG01G039550,MG03G009470,MG02G057240,MGunG000110,MGunG073760,MGunG074630,MGunG000500,MG01G039160,MGunG116920,MGunG075510,MGu…	0.176317
Biological process	negative regulation of cellular amide metabolic process	GO:0034249	7	0.0126048	2.00513	12	49	469	3840	MGunG095860,MGunG122250,MG05G100500,MGunG000500,MG05G113510,MGunG117450,MG03G006990,MG03G007460,MGunG122190,MGunG122130,MG02G052220,MGunG123910,	0.177587
Biological process	response to reactive oxygen species	GO:0000302	5	0.0127739	2.60516	7	22	469	3840	MGunG073250,MG01G022670,MGunG117790,MGunG047950,MG02G060140,MGunG117930,MG03G002640,	0.17938
Biological process	response to inorganic substance	GO:0010035	4	0.0127981	1.7619	17	79	469	3840	MG01G035070,MG02G059760,MG02G059750,MG05G108030,MGunG117790,MG05G112170,MGunG117470,MGunG047950,MG01G043760,MG02G060140,MG01G031790,MGunG117930,MGunG121670,MG01G031440,MG03G002640,MGunG118190,MGunG121740,	0.179131
Biological process	protein-DNA complex subunit organization	GO:0071824	6	0.0130298	1.79455	16	73	469	3840	MG01G042680,MGunG116810,MGunG120570,MGunG121480,MGunG122700,MGunG000150,MGunG073760,MG02G071530,MG04G087270,MG04G087280,MG05G106390,MGunG117470,MGunG118030,MGunG117130,MGunG120400,MGunG121730,	0.18178
Biological process	carbohydrate homeostasis	GO:0033500	6	0.013267	2.15464	10	38	469	3840	MG03G007130,MGunG074130,MGunG047170,MGunG120350,MG02G068920,MGunG123080,MG01G032330,MGunG119020,MG02G070950,MG03G007110,	0.184489
Biological process	regulation of macromolecule metabolic process	GO:0060255	5	0.0134004	1.16082	150	1058	469	3840	MGunG119920,MG04G079960,MG02G048660,MG02G060310,MGunG095860,MGunG117720,MGunG095890,MG03G007130,MGunG116800,MGunG121380,MGunG116840,MG03G001020,MG05G112040,MG05G107900,MGunG122250,MGunG118270,MG04G093470,MGunG120580,MGunG120570,MG04G093480,MG02G055880,MG01G041390,MGunG121480,MGunG121470,MG02G053640,MGunG047290,MGunG121460,MGunG075050,MG03G007200,MGunG119500,MG03G019640,MGunG117790,MG04G092180,MG0…	0.18574
Biological process	DNA packaging	GO:0006323	8	0.0134053	1.5847	24	124	469	3840	MG02G060310,MGunG118270,MGunG120570,MGunG121470,MG01G044010,MG02G068390,MG02G071530,MG04G087270,MG04G087280,MGunG120690,MG04G089070,MGunG117470,MGunG117980,MG03G011040,MGunG117130,MG01G043390,MG01G034940,MGunG122680,MG01G032330,MGunG121720,MG03G017340,MG03G017330,MGunG120400,MGunG118560,	0.185209
Biological process	negative regulation of nucleobase-containing compound metabolic process	GO:0045934	7	0.0138587	1.42069	38	219	469	3840	MGunG119920,MG02G048660,MG02G060310,MGunG117720,MGunG116800,MG03G001020,MGunG118270,MG04G093470,MGunG120580,MGunG120570,MG04G093480,MG01G041390,MG02G053640,MG01G044010,MG02G068390,MG01G041400,MG02G071530,MGunG117880,MG04G087270,MG04G087280,MG05G096930,MG04G089070,MGunG117450,MG01G036990,MG03G011040,MGunG117130,MG03G019490,MG02G062840,MG01G034940,MG02G049460,MGunG122680,MG04G081350,MG01G032330,MGu…	0.190858
Biological process	phototransduction	GO:0007602	7	0.014226	2.04691	11	44	469	3840	MG03G010890,MGunG000160,MG05G104590,MG03G010900,MG05G110950,MG05G110960,MG05G115490,MG05G115470,MG05G101720,MG05G101730,MG05G101710,	0.195288
Biological process	RNA processing	GO:0006396	8	0.0143036	1.4605	33	185	469	3840	MGunG074970,MGunG074150,MGunG120570,MGunG120510,MG03G019640,MGunG119550,MGunG073700,MG02G068390,MG01G039530,MG02G071530,MGunG117880,MGunG047610,MGunG074660,MGunG121060,MGunG121550,MG03G004670,MGunG121520,MG01G030840,MGunG073430,MGunG074770,MGunG118050,MGunG117100,MGunG117130,MGunG047860,MGunG074890,MGunG122170,MGunG122670,MGunG122680,MG03G016470,MGunG119040,MGunG120010,MGunG121330,MGunG047380,	0.195726
Biological process	negative regulation of RNA biosynthetic process	GO:1902679	9	0.0144753	1.44989	34	192	469	3840	MGunG119920,MG02G048660,MG02G060310,MG03G001020,MGunG118270,MG04G093470,MGunG120580,MGunG120570,MG04G093480,MG01G041390,MG02G053640,MG01G044010,MG02G068390,MG01G041400,MG02G071530,MG04G087270,MG04G087280,MG05G096930,MG04G089070,MG01G036990,MG03G011040,MGunG117130,MG03G019490,MG02G062840,MG01G034940,MG02G049460,MGunG122680,MG04G081350,MG01G032330,MGunG121330,MG03G017340,MG03G017330,MGunG120400,MGu…	0.197444
Biological process	negative regulation of nucleic acid-templated transcription	GO:1903507	10	0.0144753	1.44989	34	192	469	3840	MGunG119920,MG02G048660,MG02G060310,MG03G001020,MGunG118270,MG04G093470,MGunG120580,MGunG120570,MG04G093480,MG01G041390,MG02G053640,MG01G044010,MG02G068390,MG01G041400,MG02G071530,MG04G087270,MG04G087280,MG05G096930,MG04G089070,MG01G036990,MG03G011040,MGunG117130,MG03G019490,MG02G062840,MG01G034940,MG02G049460,MGunG122680,MG04G081350,MG01G032330,MGunG121330,MG03G017340,MG03G017330,MGunG120400,MGu…	0.197444
Biological process	nucleobase-containing compound catabolic process	GO:0034655	6	0.014478	1.73987	17	80	469	3840	MGunG074990,MGunG122250,MGunG074130,MGunG119560,MG05G100500,MGunG047170,MG05G111320,MGunG117450,MGunG000010,MGunG120350,MG03G006990,MG05G111880,MG03G007460,MGunG122190,MGunG122130,MG02G052220,MG02G070950,	0.196231
Biological process	carbohydrate metabolic process	GO:0005975	4	0.014478	1.73987	17	80	469	3840	MG01G023090,MG02G071890,MGunG074990,MG05G107500,MGunG074530,MGunG074130,MGunG119500,MGunG119560,MGunG116960,MGunG047170,MGunG000010,MGunG120350,MGunG117130,MG02G063750,MGunG118130,MG02G070950,MG05G107480,	0.196231
Biological process	regulation of DNA metabolic process	GO:0051052	7	0.0148097	1.96503	12	50	469	3840	MGunG117720,MGunG095890,MGunG118270,MGunG000150,MGunG073760,MG04G082460,MGunG122860,MGunG117450,MGunG117470,MGunG118870,MGunG117130,MGunG122680,	0.199465
Biological process	locomotor rhythm	GO:0045475	5	0.0148097	1.96503	12	50	469	3840	MG01G035070,MG03G015670,MG01G037770,MG01G037760,MG03G015700,MG05G112170,MG03G015710,MG01G043760,MG02G061930,MG01G029910,MG02G061950,MG01G031440,	0.199465
Biological process	adult feeding behavior	GO:0008343	4	0.0148133	3.14909	5	13	469	3840	MG03G018310,MG03G018300,MG01G031790,MG05G109690,MG05G109680,	0.198266
Biological process	ribosomal small subunit biogenesis	GO:0042274	6	0.0148133	3.14909	5	13	469	3840	MGunG119550,MGunG121520,MGunG119040,MGunG121330,MGunG123910,	0.198266
Biological process	regulation of cellular carbohydrate metabolic process	GO:0010675	7	0.0148133	3.14909	5	13	469	3840	MG01G023090,MGunG119500,MGunG117130,MG02G063750,MGunG118130,	0.198266
Biological process	biological process involved in interaction with host	GO:0051701	4	0.0148133	3.14909	5	13	469	3840	MGunG117720,MGunG000010,MG02G072990,MGunG074030,MGunG074920,	0.198266
Biological process	DNA-dependent DNA replication maintenance of fidelity	GO:0045005	8	0.0148133	3.14909	5	13	469	3840	MGunG118270,MGunG117450,MGunG117470,MGunG116770,MGunG118540,	0.198266
Biological process	negative regulation of mitotic nuclear division	GO:0045839	9	0.0148133	3.14909	5	13	469	3840	MG02G062950,MGunG121470,MGunG120690,MGunG117130,MGunG118080,	0.198266
Biological process	response to cadmium ion	GO:0046686	6	0.0148133	3.14909	5	13	469	3840	MGunG117930,MGunG121670,MG03G002640,MGunG118190,MGunG121740,	0.198266
Biological process	response to osmotic stress	GO:0006970	4	0.0148133	3.14909	5	13	469	3840	MGunG000200,MG01G038120,MGunG116960,MGunG075180,MGunG118190,	0.198266
Biological process	methylation	GO:0032259	3	0.0151642	1.84882	14	62	469	3840	MGunG074960,MGunG074970,MGunG074150,MGunG120510,MGunG073700,MG01G044010,MG04G087270,MGunG117800,MGunG121060,MG04G087280,MGunG121550,MG04G089070,MG01G020760,MGunG118560,	0.14433
Biological process	obsolete gene silencing	GO:0016458	0	0.0152279	1.67274	19	93	469	3840	MG02G060310,MGunG118270,MG01G044010,MG02G068390,MG04G087270,MG04G087280,MG04G089070,MG05G111320,MG03G011040,MG05G111880,MG01G034940,MG05G099340,MG01G020760,MG05G099350,MG01G032330,MG03G017340,MG03G017330,MGunG120400,MGunG118560,	0.144615
Biological process	response to ionizing radiation	GO:0010212	5	0.0157185	2.33932	8	28	469	3840	MG01G044010,MGunG075510,MG04G089070,MGunG117470,MG03G006080,MG03G006100,MGunG123910,MGunG118560,	0.148943
Biological process	positive regulation of metabolic process	GO:0009893	5	0.0157599	1.23614	85	563	469	3840	MGunG119920,MG04G079960,MGunG117720,MG03G007130,MGunG116800,MGunG121380,MGunG116840,MGunG122250,MG02G055880,MG01G041390,MGunG121480,MGunG047290,MGunG121460,MG03G007200,MGunG119500,MGunG117790,MG04G092180,MG05G100500,MG03G007210,MG04G092190,MG03G009470,MG01G041400,MG01G039530,MGunG000110,MG05G096490,MG05G105480,MGunG116910,MG04G087270,MG03G009090,MG04G087280,MG03G006860,MG01G043260,MGunG121550,MG0…	0.149006
Biological process	cellular component biogenesis	GO:0044085	4	0.0158145	1.19403	112	768	469	3840	MGunG119920,MG02G060310,MGunG095860,MG02G070550,MG02G070540,MGunG116800,MGunG074100,MG01G035990,MGunG118270,MG01G022670,MGunG120570,MG03G015670,MGunG121480,MGunG121470,MGunG047290,MGunG075050,MGunG075060,MGunG120510,MGunG095900,MGunG122700,MGunG119520,MG05G108030,MGunG119550,MG01G044010,MG02G068390,MG03G009470,MG01G039530,MGunG000110,MGunG121920,MG01G036000,MG03G015700,MGunG117420,MG02G071530,MGu…	0.149193
Biological process	nucleoside triphosphate metabolic process	GO:0009141	8	0.0159568	2.09939	10	39	469	3840	MGunG074990,MGunG116800,MGunG074130,MGunG119560,MG02G057240,MGunG047170,MGunG000010,MGunG120350,MGunG119340,MG02G070950,	0.150204
Biological process	ncRNA processing	GO:0034470	9	0.0163254	1.71839	17	81	469	3840	MGunG074970,MGunG074150,MGunG120510,MGunG119550,MGunG073700,MGunG117880,MGunG074660,MGunG121060,MGunG121550,MGunG121520,MGunG047860,MGunG074890,MGunG122670,MG03G016470,MGunG119040,MGunG120010,MGunG121330,	0.153337
Biological process	cellular nitrogen compound catabolic process	GO:0044270	5	0.0163254	1.71839	17	81	469	3840	MGunG074990,MGunG122250,MGunG074130,MGunG119560,MG05G100500,MGunG047170,MG05G111320,MGunG117450,MGunG000010,MGunG120350,MG03G006990,MG05G111880,MG03G007460,MGunG122190,MGunG122130,MG02G052220,MG02G070950,	0.153337
Biological process	heterocycle catabolic process	GO:0046700	5	0.0163254	1.71839	17	81	469	3840	MGunG074990,MGunG122250,MGunG074130,MGunG119560,MG05G100500,MGunG047170,MG05G111320,MGunG117450,MGunG000010,MGunG120350,MG03G006990,MG05G111880,MG03G007460,MGunG122190,MGunG122130,MG02G052220,MG02G070950,	0.153337
Biological process	response to unfolded protein	GO:0006986	6	0.0164378	2.72921	6	18	469	3840	MGunG117780,MGunG075050,MGunG117420,MGunG074630,MGunG123690,MGunG047830,	0.153384
Biological process	monosaccharide metabolic process	GO:0005996	5	0.0164824	2.49189	7	23	469	3840	MG01G023090,MG02G071890,MGunG074530,MGunG119500,MGunG000010,MGunG117130,MG02G063750,	0.153466
Biological process	negative regulation of nitrogen compound metabolic process	GO:0051172	6	0.0167606	1.31002	56	350	469	3840	MGunG119920,MG02G048660,MG02G060310,MGunG095860,MGunG117720,MGunG116800,MG03G001020,MGunG122250,MGunG118270,MG04G093470,MGunG120580,MGunG120570,MG04G093480,MG01G041390,MG02G053640,MG05G100500,MG01G044010,MG01G039550,MG02G068390,MG01G041400,MG02G071530,MGunG117880,MGunG000500,MG04G087270,MG04G087280,MG05G096930,MG04G089070,MG05G113510,MGunG117450,MG01G036990,MGunG117930,MG03G011040,MG03G006990,MG0…	0.153716
Biological process	negative regulation of RNA metabolic process	GO:0051253	8	0.0181902	1.41865	35	202	469	3840	MGunG119920,MG02G048660,MG02G060310,MG03G001020,MGunG118270,MG04G093470,MGunG120580,MGunG120570,MG04G093480,MG01G041390,MG02G053640,MG01G044010,MG02G068390,MG01G041400,MG02G071530,MGunG117880,MG04G087270,MG04G087280,MG05G096930,MG04G089070,MG01G036990,MG03G011040,MGunG117130,MG03G019490,MG02G062840,MG01G034940,MG02G049460,MGunG122680,MG04G081350,MG01G032330,MGunG121330,MG03G017340,MG03G017330,MGu…	0.166472
Biological process	chromatin assembly or disassembly	GO:0006333	6	0.0189169	1.63753	19	95	469	3840	MG02G060310,MGunG118270,MGunG120570,MGunG121470,MG01G044010,MG02G068390,MG02G071530,MG04G087270,MG04G087280,MG04G089070,MGunG117980,MG03G011040,MG01G034940,MGunG122680,MG01G032330,MG03G017340,MG03G017330,MGunG120400,MGunG118560,	0.172753
Biological process	phosphorus metabolic process	GO:0006793	4	0.0193815	1.26851	66	426	469	3840	MGunG119920,MG04G079960,MGunG074940,MGunG117720,MG02G060770,MGunG074990,MGunG116800,MGunG074130,MGunG119150,MG03G010890,MGunG119560,MGunG000150,MG01G039550,MG03G009470,MG02G057240,MGunG073760,MG01G039160,MGunG116920,MG01G039140,MGunG120690,MGunG047170,MG03G010900,MG03G008650,MG02G067550,MGunG000010,MG04G086880,MGunG118320,MGunG117470,MGunG117540,MGunG047940,MGunG117930,MG01G042410,MGunG120350,MG0…	0.17662
Biological process	negative regulation of cellular metabolic process	GO:0031324	6	0.0194959	1.28602	60	382	469	3840	MGunG119920,MG02G048660,MG02G060310,MGunG095860,MGunG117720,MGunG116800,MG03G001020,MGunG122250,MGunG118270,MG04G093470,MGunG120580,MGunG120570,MG04G093480,MG01G041390,MG02G053640,MGunG119500,MG05G100500,MG01G044010,MG01G039550,MG02G068390,MG01G041400,MG02G071530,MGunG117880,MGunG000500,MG04G087270,MG04G087280,MG05G096930,MG04G089070,MG05G113510,MGunG117450,MG01G036990,MG02G072990,MGunG117930,MG0…	0.177284
Biological process	germline stem cell asymmetric division	GO:0098728	6	0.02078	2.92415	5	14	469	3840	MG02G062950,MG03G019640,MG01G044010,MG01G043390,MG02G052220,	0.18856
Biological process	peptidyl-serine phosphorylation	GO:0018105	10	0.02078	2.92415	5	14	469	3840	MGunG120690,MGunG117100,MGunG117130,MG01G032750,MGunG122130,	0.18856
Biological process	viral life cycle	GO:0019058	3	0.02078	2.92415	5	14	469	3840	MGunG117720,MG02G072990,MGunG074030,MGunG074910,MGunG074920,	0.18856
Biological process	lipid transport	GO:0006869	6	0.0208925	2.38806	7	24	469	3840	MG03G016630,MG03G014470,MG01G031440,MGunG096240,MGunG073180,MG05G101720,MG05G101710,	0.188384
Biological process	regulation of smoothened signaling pathway	GO:0008589	7	0.0213846	2.10539	9	35	469	3840	MG04G089070,MGunG121960,MG01G037480,MG02G068920,MG05G101640,MG01G029910,MG04G079880,MG02G056600,MGunG118560,	0.192416
Biological process	cellular ketone metabolic process	GO:0042180	4	0.0213846	2.10539	9	35	469	3840	MGunG119920,MGunG074960,MG03G016630,MG03G014470,MG02G055590,MGunG121220,MGunG047820,MGunG074430,MG02G063750,	0.192416
Biological process	cellular response to light stimulus	GO:0071482	7	0.0213846	2.10539	9	35	469	3840	MGunG075030,MG03G010890,MG03G010900,MG05G110950,MG05G110960,MGunG117930,MG01G031440,MG05G101720,MG05G101710,	0.192416
Biological process	positive regulation of DNA metabolic process	GO:0051054	8	0.0216121	2.58557	6	19	469	3840	MGunG117720,MGunG122860,MGunG117470,MGunG118870,MGunG117130,MGunG122680,	0.193246
Biological process	hexose metabolic process	GO:0019318	6	0.0216121	2.58557	6	19	469	3840	MG01G023090,MG02G071890,MGunG074530,MGunG119500,MGunG000010,MGunG117130,	0.193246
Biological process	cellular transition metal ion homeostasis	GO:0046916	10	0.0216121	2.58557	6	19	469	3840	MG01G035070,MGunG122800,MG01G043760,MG03G002640,MGunG122670,MGunG121740,	0.193246
Biological process	regulation of DNA replication	GO:0006275	8	0.0216121	2.58557	6	19	469	3840	MGunG117720,MGunG118270,MGunG117450,MGunG118870,MGunG117130,MGunG122680,	0.193246
Biological process	actin cytoskeleton reorganization	GO:0031532	8	0.0216121	2.58557	6	19	469	3840	MG02G060770,MGunG116800,MG01G035990,MG01G036000,MGunG118130,MG04G095100,	0.193246
Biological process	mRNA metabolic process	GO:0016071	8	0.0218404	1.50508	25	136	469	3840	MGunG122250,MGunG120570,MG03G019640,MG05G100500,MG02G068390,MG02G071530,MGunG117880,MGunG047610,MG03G004670,MG05G111320,MGunG117450,MG01G030840,MGunG073430,MG03G006990,MGunG118050,MGunG117100,MG05G111880,MGunG117130,MG03G007460,MGunG122190,MGunG122170,MGunG122130,MGunG122680,MG02G052220,MGunG047380,	0.193269
Biological process	DNA recombination	GO:0006310	8	0.0220133	1.72978	15	71	469	3840	MGunG095890,MGunG118270,MGunG122700,MGunG121400,MGunG000150,MGunG073760,MG04G082460,MGunG121540,MGunG122410,MGunG117480,MGunG117470,MGunG074330,MGunG117130,MGunG116770,MGunG118540,	0.194398
Biological process	ribose phosphate metabolic process	GO:0019693	6	0.0230022	1.80405	13	59	469	3840	MGunG074990,MGunG116800,MGunG074130,MG03G010890,MGunG119560,MG02G057240,MGunG047170,MG03G010900,MGunG000010,MGunG120350,MGunG075260,MGunG047370,MG02G070950,	0.202713
Biological process	G protein-coupled receptor signaling pathway	GO:0007186	6	0.0232634	1.60376	19	97	469	3840	MG05G098120,MG01G038120,MG02G070630,MG04G085440,MG03G010890,MG02G060090,MG03G010900,MG01G045000,MG05G110950,MG03G019350,MG05G110960,MG05G103840,MG02G070870,MG02G070880,MG03G017290,MG02G052250,MG05G109690,MG02G070500,MG05G109680,	0.204594
Biological process	embryonic morphogenesis	GO:0048598	4	0.023758	1.42594	31	178	469	3840	MG05G107500,MGunG116800,MGunG074130,MG04G093470,MG05G099060,MG04G093480,MG05G099080,MG01G037770,MG04G085440,MG01G037760,MGunG000160,MG04G092190,MG03G009470,MG03G006860,MGunG047170,MG03G006080,MG02G072990,MG03G011010,MG01G032220,MG05G103840,MG03G005250,MG03G006100,MGunG116770,MG03G019010,MG03G019490,MG02G049460,MG03G002640,MG04G092020,MGunG118540,MG05G107480,MG04G095100,	0.208515
Biological process	rRNA processing	GO:0006364	10	0.0237933	2.18337	8	30	469	3840	MGunG120510,MGunG119550,MGunG117880,MGunG121550,MGunG121520,MG03G016470,MGunG119040,MGunG121330,	0.208398
Biological process	carbohydrate derivative biosynthetic process	GO:1901137	5	0.0243731	1.57454	20	104	469	3840	MGunG074940,MGunG074990,MG05G107500,MGunG074100,MGunG074130,MG03G010890,MGunG119560,MGunG116920,MGunG123760,MGunG047170,MG03G010900,MGunG000010,MGunG047940,MGunG120350,MGunG119340,MGunG075260,MGunG074890,MGunG047370,MG02G070950,MG05G107480,	0.21304
Biological process	cellular response to stress	GO:0033554	4	0.0251321	1.27862	57	365	469	3840	MGunG119920,MGunG117720,MGunG095890,MGunG074990,MGunG116800,MGunG073250,MGunG075450,MG01G045310,MGunG074130,MGunG118270,MGunG075030,MGunG074180,MGunG121470,MGunG075050,MGunG122700,MGunG117790,MGunG121400,MGunG000150,MG01G039550,MG03G009470,MGunG073760,MG03G009010,MGunG117420,MGunG074630,MGunG047610,MG04G082820,MG05G100150,MGunG123690,MG04G082460,MGunG121540,MGunG117450,MGunG000010,MGunG122800,MGu…	0.219228
Biological process	recombinational repair	GO:0000725	9	0.0255383	2.04691	9	36	469	3840	MGunG122700,MG04G082460,MGunG121540,MGunG117480,MGunG117470,MGunG074330,MGunG117130,MGunG116770,MGunG118540,	0.220525
Biological process	positive regulation of kinase activity	GO:0033674	10	0.0255383	2.04691	9	36	469	3840	MGunG117720,MGunG116800,MG03G008650,MGunG118050,MGunG117130,MGunG123070,MG03G002640,MG05G099790,MG03G013370,	0.220525
Biological process	DNA replication	GO:0006260	7	0.0255844	1.73677	14	66	469	3840	MGunG119920,MGunG117720,MGunG118270,MG04G082780,MGunG122700,MGunG121400,MGunG117450,MGunG117470,MGunG118870,MGunG117130,MGunG116770,MGunG122680,MGunG118540,MGunG120400,	0.220036
Biological process	circulatory system development	GO:0072359	5	0.0255984	1.63753	17	85	469	3840	MGunG117720,MGunG116800,MG04G093470,MG04G093480,MG01G041390,MG04G092180,MG04G092190,MG01G041400,MG05G100150,MG03G009090,MG03G009110,MG01G041940,MGunG116770,MG03G019490,MG04G092020,MG02G053530,MGunG118540,	0.219715
Biological process	antibiotic metabolic process	GO:0016999	3	0.0260607	2.29254	7	25	469	3840	MGunG074940,MG04G089070,MGunG047940,MG03G002640,MG02G063750,MGunG047370,MGunG118560,	0.223236
Biological process	regulation of post-embryonic development	GO:0048580	6	0.0260607	2.29254	7	25	469	3840	MGunG116840,MG04G092190,MGunG116960,MG02G055590,MG03G005250,MGunG047820,MG03G002640,	0.223236
Biological process	double-strand break repair	GO:0006302	9	0.0266409	1.81947	12	54	469	3840	MGunG117720,MGunG122700,MG04G082460,MGunG121540,MGunG117480,MGunG117470,MG03G012740,MGunG074330,MGunG117130,MGunG116770,MGunG122160,MGunG118540,	0.227297
Biological process	response to organonitrogen compound	GO:0010243	5	0.0274938	1.48866	24	132	469	3840	MGunG116800,MGunG121380,MG02G051950,MG05G112170,MG04G082460,MGunG117470,MG03G009580,MG03G009570,MGunG117930,MG05G101640,MG03G009600,MGunG121630,MG03G009640,MGunG123040,MG01G031440,MG03G002640,MG04G079880,MG02G069030,MG02G056600,MG03G013370,MG01G032330,MG04G079910,MGunG122610,MGunG047320,	0.228652
Biological process	cellular response to steroid hormone stimulus	GO:0071383	7	0.0277835	2.45629	6	20	469	3840	MG01G042680,MGunG116810,MGunG116800,MGunG117930,MG02G063750,MGunG122130,	0.230613
Biological process	phosphate-containing compound metabolic process	GO:0006796	5	0.0280926	1.25062	64	419	469	3840	MGunG119920,MG04G079960,MGunG117720,MG02G060770,MGunG074990,MGunG116800,MGunG074130,MGunG119150,MG03G010890,MGunG119560,MGunG000150,MG01G039550,MG03G009470,MG02G057240,MGunG073760,MG01G039160,MGunG116920,MG01G039140,MGunG120690,MGunG047170,MG03G010900,MG03G008650,MG02G067550,MGunG000010,MG04G086880,MGunG118320,MGunG117470,MGunG117540,MGunG117930,MG01G042410,MGunG120350,MG01G032220,MGunG119340,MGu…	0.232729
Biological process	negative regulation of sister chromatid segregation	GO:0033046	9	0.0281203	2.72921	5	15	469	3840	MG02G062950,MGunG121470,MGunG120690,MGunG117130,MGunG118080,	0.232508
Biological process	peptidyl-serine modification	GO:0018209	9	0.0281203	2.72921	5	15	469	3840	MGunG120690,MGunG117100,MGunG117130,MG01G032750,MGunG122130,	0.232508
Biological process	cellular response to reactive oxygen species	GO:0034614	7	0.0281203	2.72921	5	15	469	3840	MGunG073250,MGunG047950,MG02G060140,MGunG117930,MG03G002640,	0.232508
Biological process	regulation of cellular ketone metabolic process	GO:0010565	6	0.0281203	2.72921	5	15	469	3840	MGunG119920,MG02G055590,MGunG047820,MGunG074430,MG02G063750,	0.232508
Biological process	negative regulation of chromosome segregation	GO:0051985	6	0.0281203	2.72921	5	15	469	3840	MG02G062950,MGunG121470,MGunG120690,MGunG117130,MGunG118080,	0.232508
Biological process	sodium ion transmembrane transport	GO:0035725	9	0.0281203	2.72921	5	15	469	3840	MG03G013090,MG04G084140,MG03G013100,MG01G040280,MG01G040290,	0.232508
Biological process	negative regulation of transcription by RNA polymerase II	GO:0000122	12	0.0283351	1.57136	19	99	469	3840	MGunG119920,MG02G048660,MG03G001020,MG04G093470,MGunG120580,MGunG120570,MG04G093480,MG02G053640,MG02G071530,MG05G096930,MG04G089070,MG01G036990,MG03G019490,MG02G062840,MG02G049460,MGunG122680,MG04G081350,MGunG121330,MGunG118560,	0.231601
Biological process	cellular response to oxidative stress	GO:0034599	6	0.0287626	2.11294	8	31	469	3840	MGunG074990,MGunG073250,MGunG074130,MGunG122800,MGunG047950,MG02G060140,MGunG117930,MG03G002640,	0.234648
Biological process	cellular component assembly	GO:0022607	5	0.0292743	1.17775	104	723	469	3840	MGunG119920,MG02G060310,MGunG095860,MG02G070550,MG02G070540,MGunG116800,MG01G035990,MGunG118270,MG01G022670,MGunG120570,MG03G015670,MGunG121480,MGunG121470,MGunG047290,MGunG075050,MGunG075060,MGunG120510,MGunG095900,MGunG122700,MGunG119520,MG05G108030,MG01G044010,MG02G068390,MG03G009470,MG01G039530,MGunG000110,MGunG121920,MG01G036000,MG03G015700,MGunG117420,MG02G071530,MGunG074630,MGunG047610,MGu…	0.238368
Biological process	detection of stimulus	GO:0051606	3	0.0298122	1.63753	16	80	469	3840	MG02G059760,MG02G059750,MGunG073250,MG03G010890,MGunG000160,MG05G104590,MG03G010900,MG01G045000,MG05G110950,MG05G110960,MG01G040760,MG05G115490,MG05G115470,MG05G101720,MG05G101730,MG05G101710,	0.242288
Biological process	purine nucleoside triphosphate metabolic process	GO:0009144	9	0.030233	1.99159	9	37	469	3840	MGunG074990,MGunG116800,MGunG074130,MGunG119560,MG02G057240,MGunG047170,MGunG000010,MGunG120350,MG02G070950,	0.245243
Biological process	purine ribonucleoside triphosphate metabolic process	GO:0009205	10	0.030233	1.99159	9	37	469	3840	MGunG074990,MGunG116800,MGunG074130,MGunG119560,MG02G057240,MGunG047170,MGunG000010,MGunG120350,MG02G070950,	0.245243
Biological process	response to metal ion	GO:0010038	5	0.030233	1.99159	9	37	469	3840	MG01G035070,MG05G108030,MGunG047950,MG01G043760,MGunG117930,MGunG121670,MG03G002640,MGunG118190,MGunG121740,	0.245243
Biological process	mitotic cell cycle checkpoint signaling	GO:0007093	10	0.030233	1.99159	9	37	469	3840	MGunG117720,MG02G062950,MG01G045310,MGunG121470,MG05G100150,MGunG120690,MGunG117620,MGunG118080,MGunG120400,	0.245243
Biological process	regulation of cellular amide metabolic process	GO:0034248	6	0.030364	1.5216	21	113	469	3840	MGunG095860,MGunG116800,MGunG122250,MGunG047290,MGunG117790,MG05G100500,MGunG000110,MGunG000500,MG03G006860,MG05G113510,MGunG117450,MGunG117540,MG03G006990,MGunG117100,MGunG120310,MG03G007460,MGunG122190,MGunG122130,MG02G052220,MGunG121330,MGunG123910,	0.244453
Biological process	catabolic process	GO:0009056	3	0.0324387	1.25473	59	385	469	3840	MGunG119920,MGunG117730,MGunG074940,MG03G013400,MGunG074990,MGunG074530,MG02G051450,MGunG122250,MGunG074130,MGunG120500,MGunG119500,MGunG119560,MG05G100500,MGunG075510,MGunG074240,MGunG096050,MGunG047170,MG05G111320,MGunG117450,MG03G002910,MGunG000010,MG04G085550,MGunG118320,MG04G076690,MG02G072990,MG01G040260,MGunG047940,MG01G039250,MGunG120290,MG02G060140,MGunG120350,MGunG117170,MG03G006990,MG0…	0.260666
Biological process	nucleobase-containing small molecule metabolic process	GO:0055086	6	0.0329622	1.56784	18	94	469	3840	MGunG074940,MGunG074990,MGunG116800,MGunG074130,MG03G010890,MG02G057610,MGunG119560,MG02G057240,MGunG047170,MG03G010900,MGunG000010,MGunG047940,MGunG120350,MGunG119340,MGunG074890,MGunG123910,MGunG047370,MG02G070950,	0.264376
Biological process	cellular response to chemical stress	GO:0062197	5	0.0344044	2.04691	8	32	469	3840	MGunG074990,MGunG073250,MGunG074130,MGunG122800,MGunG047950,MG02G060140,MGunG117930,MG03G002640,	0.275428
Biological process	purine ribonucleotide metabolic process	GO:0009150	10	0.0346361	1.75449	12	56	469	3840	MGunG074990,MGunG116800,MGunG074130,MG03G010890,MGunG119560,MG02G057240,MGunG047170,MG03G010900,MGunG000010,MGunG120350,MGunG047370,MG02G070950,	0.276765
Biological process	cell fate specification	GO:0001708	4	0.0346361	1.75449	12	56	469	3840	MG03G007130,MG04G092180,MG05G100500,MG04G092190,MG02G062840,MG05G099340,MG05G099350,MG01G042160,MG05G104850,MG04G092020,MG05G104820,MG03G007110,	0.276765
Biological process	regulation of DNA recombination	GO:0000018	8	0.0350146	2.33932	6	21	469	3840	MGunG095890,MGunG000150,MGunG073760,MG04G082460,MGunG117470,MGunG117130,	0.27875
Biological process	carboxylic acid catabolic process	GO:0046395	7	0.0350146	2.33932	6	21	469	3840	MGunG119920,MGunG074940,MGunG096050,MG03G002910,MGunG047940,MGunG047370,	0.27875
Biological process	aminoglycan metabolic process	GO:0006022	5	0.0350146	2.33932	6	21	469	3840	MG05G107500,MGunG074100,MGunG074600,MGunG047810,MGunG074080,MG05G107480,	0.27875
Biological process	response to nutrient	GO:0007584	6	0.0350146	2.33932	6	21	469	3840	MGunG121380,MGunG120690,MGunG122880,MGunG117020,MG03G002640,MG02G063750,	0.27875
Biological process	organic acid catabolic process	GO:0016054	5	0.0350146	2.33932	6	21	469	3840	MGunG119920,MGunG074940,MGunG096050,MG03G002910,MGunG047940,MGunG047370,	0.27875
Biological process	nucleoside monophosphate metabolic process	GO:0009123	8	0.0354984	1.93918	9	38	469	3840	MGunG074990,MGunG074130,MGunG119560,MGunG047170,MGunG000010,MGunG120350,MGunG119340,MGunG123910,MG02G070950,	0.279999
Biological process	ribonucleoside triphosphate metabolic process	GO:0009199	9	0.0354984	1.93918	9	38	469	3840	MGunG074990,MGunG116800,MGunG074130,MGunG119560,MG02G057240,MGunG047170,MGunG000010,MGunG120350,MG02G070950,	0.279999
Biological process	negative regulation of chromosome organization	GO:2001251	8	0.0354984	1.93918	9	38	469	3840	MG02G062950,MGunG121470,MGunG120690,MG04G089070,MGunG117980,MGunG117130,MGunG118080,MGunG122680,MGunG118560,	0.279999
Biological process	cytokinetic process	GO:0032506	4	0.0354984	1.93918	9	38	469	3840	MGunG116800,MG01G039550,MGunG122390,MGunG117940,MGunG117100,MGunG117130,MGunG123070,MGunG118130,MG04G095100,	0.279999
Biological process	cellular protein metabolic process	GO:0044267	6	0.03568	1.16212	110	775	469	3840	MGunG119920,MG04G079960,MGunG117730,MGunG095860,MGunG117720,MG02G060770,MG03G013400,MGunG000200,MG01G030690,MGunG116800,MG02G051450,MG04G076030,MGunG122250,MGunG047290,MGunG120500,MGunG119500,MGunG117790,MG05G100500,MG01G044010,MGunG000150,MG01G039550,MG03G009470,MG02G057240,MGunG000110,MGunG073760,MGunG000500,MG01G039160,MGunG116920,MGunG075510,MGunG121030,MG05G104590,MGunG116910,MG01G039140,MG0…	0.279374
Biological process	negative regulation of mitotic cell cycle phase transition	GO:1901991	9	0.0357315	1.86083	10	44	469	3840	MGunG117720,MG02G062950,MG01G045310,MGunG121470,MG05G100150,MGunG120690,MGunG117130,MGunG117620,MGunG118080,MGunG120400,	0.279267
Biological process	nuclear-transcribed mRNA poly(A) tail shortening	GO:0000289	11	0.0369156	2.55864	5	16	469	3840	MGunG122250,MGunG117450,MGunG122190,MGunG122130,MG02G052220,	0.281333
Biological process	nuclear DNA replication	GO:0033260	10	0.0369156	2.55864	5	16	469	3840	MGunG122700,MGunG121400,MGunG117130,MGunG122680,MGunG120400,	0.281333
Biological process	viral process	GO:0016032	2	0.0369156	2.55864	5	16	469	3840	MGunG117720,MG02G072990,MGunG074030,MGunG074910,MGunG074920,	0.281333
Biological process	response to UV	GO:0009411	6	0.038866	2.12272	7	27	469	3840	MGunG074970,MG05G112040,MGunG075030,MGunG073700,MGunG074330,MG05G101720,MG05G101710,	0.294625
Biological process	ribonucleotide metabolic process	GO:0009259	9	0.0392165	1.72371	12	57	469	3840	MGunG074990,MGunG116800,MGunG074130,MG03G010890,MGunG119560,MG02G057240,MGunG047170,MG03G010900,MGunG000010,MGunG120350,MGunG047370,MG02G070950,	0.296756
Biological process	detection of light stimulus	GO:0009583	6	0.0403546	1.76596	11	51	469	3840	MG03G010890,MGunG000160,MG05G104590,MG03G010900,MG05G110950,MG05G110960,MG05G115490,MG05G115470,MG05G101720,MG05G101730,MG05G101710,	0.30483
Biological process	regulation of organelle assembly	GO:1902115	7	0.0433549	2.23299	6	22	469	3840	MGunG116800,MGunG116910,MGunG120690,MG05G111320,MG05G111880,MGunG117130,	0.281774
Biological process	response to topologically incorrect protein	GO:0035966	5	0.0433549	2.23299	6	22	469	3840	MGunG117780,MGunG075050,MGunG117420,MGunG074630,MGunG123690,MGunG047830,	0.281774
Biological process	positive regulation of translation	GO:0045727	9	0.0433549	2.23299	6	22	469	3840	MGunG116800,MGunG122250,MGunG047290,MGunG117790,MGunG000110,MGunG117100,	0.281774
Biological process	cellular response to lipid	GO:0071396	6	0.0465818	2.04691	7	28	469	3840	MG01G042680,MGunG116810,MGunG116800,MGunG000010,MGunG117930,MG02G063750,MGunG122130,	0.29557
Biological process	response to toxic substance	GO:0009636	4	0.0467017	1.44102	22	125	469	3840	MG01G035070,MG01G030690,MGunG116800,MG04G081870,MGunG117790,MG02G051950,MG05G112160,MG01G035240,MG03G009580,MG03G009570,MGunG047950,MG01G043760,MG02G060140,MGunG117930,MGunG121670,MG03G009600,MG03G009640,MG03G002640,MG02G063750,MG02G069030,MG05G109690,MG05G109680,	0.295893
Biological process	cellular response to unfolded protein	GO:0034620	7	0.0472197	2.40813	5	17	469	3840	MGunG075050,MGunG117420,MGunG074630,MGunG123690,MGunG047830,	0.298733
Biological process	response to oxygen-containing compound	GO:1901700	4	0.0472326	1.29449	40	253	469	3840	MG02G059760,MG02G059750,MG01G042680,MGunG116810,MG01G030690,MGunG116800,MGunG121380,MGunG073250,MG04G081870,MG01G022670,MGunG117790,MG02G051950,MG05G112170,MGunG116960,MG05G112160,MG01G035240,MGunG000010,MGunG117470,MG03G009580,MG03G009570,MGunG047950,MG02G060140,MG01G031790,MGunG117930,MGunG120350,MG05G101640,MG03G009600,MG03G009640,MG01G031440,MG03G002640,MG04G079880,MG02G063750,MG05G113220,MG0…	0.298373
Biological process	carbohydrate derivative metabolic process	GO:1901135	4	0.0474745	1.40199	25	146	469	3840	MGunG074940,MGunG074990,MG05G107500,MGunG116800,MGunG074100,MGunG074130,MG03G010890,MGunG119560,MG02G057240,MGunG074600,MGunG116920,MGunG123760,MGunG047170,MG03G010900,MGunG000010,MGunG047940,MGunG120350,MGunG119340,MGunG075260,MGunG074890,MGunG047810,MGunG074080,MGunG047370,MG02G070950,MG05G107480,	0.29946
Biological process	double-strand break repair via homologous recombination	GO:0000724	10	0.0478324	1.9265	8	34	469	3840	MGunG122700,MG04G082460,MGunG121540,MGunG117480,MGunG117470,MGunG117130,MGunG116770,MGunG118540,	0.301274
Biological process	negative regulation of metabolic process	GO:0009892	5	0.0488134	1.20154	70	477	469	3840	MGunG119920,MG02G048660,MG02G060310,MGunG095860,MGunG117720,MGunG116800,MG03G001020,MGunG122250,MGunG118270,MG04G093470,MGunG120580,MGunG120570,MG04G093480,MG01G041390,MGunG121470,MG02G053640,MGunG119500,MG05G100500,MG01G044010,MG01G039550,MG02G068390,MG01G041400,MG02G071530,MGunG117880,MGunG000500,MG04G087270,MG04G087280,MG05G096930,MG04G089070,MG05G111320,MG05G113510,MGunG117450,MG01G036990,MGu…	0.304764
Biological process	macromolecule methylation	GO:0043414	6	0.0496204	1.66528	12	59	469	3840	MGunG074970,MGunG074150,MGunG120510,MGunG073700,MG01G044010,MG04G087270,MGunG121060,MG04G087280,MGunG121550,MG04G089070,MG01G020760,MGunG118560,	0.309351

## Sheet: Table S6
Table S6. KEGG enrichment analysis of expanded genes of Menopon gallinae.
ID	Term Name	MainClass	GeneHitsInSelectedSet	AllGenesInSelectedSet	GeneHitsInBackground	AllGenesInBackground	p-value	enrichFactor	GeneListInSelectedSets	corrected p-value(BH method)
ko03010	Ribosome	Genetic Information Processing	52	584	148	4227	2.02875e-11	2.54309	[MGunG116730, MG01G045230, MGunG074770, MG05G100130, MG02G050020, MG01G030250, MG02G072170, MGunG047670, MGunG096120, MG03G009010, MG04G090160, MG01G029500, MGunG075270, MGunG117730, MG01G021810, MGunG119910, MGunG118820, MG03G017590, MG02G069890, MG03G018560, MGunG074540, MG04G093380, MGunG095860, MGunG119190, MG05G107810, MG02G049500, MG03G006230, MGunG118420, MGunG117970, MGunG047500, MG02G059…	2.25868e-09
ko00010	Glycolysis / Gluconeogenesis	Metabolism	29	584	68	4227	4.2284e-09	3.0868	[MGunG074490, MGunG117900, MGunG047170, MGunG075280, MGunG047370, MGunG074990, MGunG074690, MGunG047470, MGunG074350, MGunG074130, MGunG074850, MGunG074510, MGunG120350, MG02G070950, MGunG073500, MG05G108750, MG02G048480, MG05G097270, MGunG119560, MGunG073490, MGunG074480, MG01G039060, MGunG074120, MGunG047680, MGunG073690, MG01G035240, MGunG074500, MGunG120160, MGunG000010]	2.35381e-07
ko09150	Organismal Systems	Organismal Systems	145	584	704	4227	3.15322e-08	1.49078	[MGunG074490, MG01G039550, MG03G013160, MGunG075460, MGunG075500, MG01G037410, MG02G070750, MGunG120350, MG02G056600, MG03G011540, MG05G107570, MG01G032750, MGunG118390, MG02G052760, MG04G079960, MG02G049990, MG04G076690, MG01G022670, MG04G081410, MGunG047950, MGunG047830, MG03G014880, MG03G013150, MG04G083380, MG01G039160, MG05G103810, MG03G011530, MG05G107580, MG03G013310, MG05G104590, MG02G056…	1.50454e-06
ko09101	Carbohydrate metabolism	Metabolism	64	584	245	4227	1.00175e-07	1.89075	[MGunG074490, MGunG075260, MGunG117900, MGunG074690, MGunG047470, MGunG074130, MGunG074850, MGunG074530, MGunG120350, MG02G070950, MG02G052760, MG01G032230, MG05G110770, MG03G000680, MG05G097270, MGunG119560, MGunG073490, MGunG073690, MG02G071890, MG01G035240, MG03G010320, MG04G095600, MGunG074940, MGunG074500, MG04G076020, MGunG096110, MG02G057360, MG02G063750, MG01G023630, MGunG000010, MGunG047…	4.18232e-06
ko09154	Digestive system	Organismal Systems	42	584	143	4227	6.58399e-07	2.12585	[MG01G024710, MG03G013140, MG03G013160, MG05G101720, MG01G041290, MG04G083130, MGunG117940, MG02G066170, MG03G011520, MG01G034880, MG02G066190, MG03G014870, MG03G011540, MG05G098560, MG01G034900, MG02G049890, MG02G048720, MG03G009410, MG03G014880, MG03G013150, MG05G101710, MG04G084490, MGunG116960, MG05G101730, MG01G041280, MG04G083120, MG03G011530, MG04G095600, MG01G034890, MG03G016840, MG03G011…	2.44339e-05
ko00140	Steroid hormone biosynthesis	Metabolism	11	584	17	4227	1.80013e-06	4.68342	[MG01G024710, MG04G084490, MG04G087010, MG04G076020, MG04G083130, MG04G083120, MG02G057360, MG04G095600, MG02G063750, MG01G021230, MG02G063800]	6.01244e-05
ko09122	Translation	Genetic Information Processing	91	584	418	4227	1.8591e-06	1.57574	[MGunG075140, MGunG116730, MG01G039550, MG03G016470, MG01G045230, MGunG074770, MG05G100130, MG02G056600, MG02G050020, MGunG118390, MG01G030250, MG02G072170, MG04G079880, MGunG047670, MGunG096120, MG02G060310, MG03G009010, MGunG117540, MG04G090160, MG03G005250, MG02G060550, MG05G110450, MG01G029500, MGunG075270, MG01G043140, MGunG117730, MG01G021810, MGunG119910, MGunG118820, MG04G088870, MG03G017…	5.6449e-05
ko04066	HIF-1 signaling pathway	Environmental Information Processing	19	584	45	4227	2.54936e-06	3.05605	[MGunG074490, MGunG073490, MG01G039060, MGunG117900, MGunG075280, MGunG074120, MGunG047680, MGunG047470, MGunG073690, MGunG074850, MGunG074510, MGunG120350, MGunG074500, MGunG120160, MGunG073500, MG05G108750, MG02G048480, MG05G097270, MGunG119560]	7.09572e-05
ko00040	Pentose and glucuronate interconversions	Metabolism	14	584	28	4227	4.91747e-06	3.61901	[MG01G024710, MG04G084490, MG04G083130, MG04G083120, MG04G095600, MGunG074530, MG05G107480, MG05G107500, MG04G076020, MGunG119530, MGunG047890, MG02G057360, MG02G063750, MG01G021230]	0.000126341
ko00830	Retinol metabolism	Metabolism	11	584	19	4227	8.43803e-06	4.19043	[MG01G024710, MG04G084490, MGunG116960, MG04G076020, MG04G083130, MG04G083120, MG02G057360, MG04G095600, MG02G063750, MG01G021230, MG03G016840]	0.000187887
ko04979	Cholesterol metabolism	Organismal Systems	13	584	26	4227	1.08437e-05	3.61901	[MG03G014880, MG05G101710, MG05G101730, MG05G101720, MG03G011520, MG03G011530, MG03G014870, MG03G011540, MG03G011550, MG05G104590, MG04G077210, MG03G009400, MG03G009410]	0.000226362
ko04147	Exosome	Brite Hierarchies	80	584	370	4227	1.13134e-05	1.56498	[MGunG117900, MG03G013160, MGunG074690, MGunG117940, MGunG047470, MGunG074130, MG02G066170, MGunG074850, MG01G037410, MG04G094960, MGunG074210, MG02G056600, MG02G070950, MG05G107570, MGunG118390, MG05G098560, MG05G104930, MG04G076690, MGunG117420, MG05G097270, MGunG119560, MGunG047830, MGunG073490, MG03G013150, MG05G101710, MG04G083380, MGunG074340, MG02G062220, MGunG073690, MG05G107580, MG03G011…	0.000222275
ko09120	Genetic Information Processing	Genetic Information Processing	183	584	1023	4227	1.41202e-05	1.29478	[MG01G045310, MG04G082460, MG01G039550, MGunG074770, MGunG117620, MGunG117500, MG05G100130, MGunG120350, MG02G056600, MGunG118390, MGunG118270, MG01G026190, MG03G008760, MGunG047670, MG02G060310, MG04G076690, MG04G081410, MGunG117980, MG03G005250, MGunG119520, MG02G060550, MG05G110450, MGunG118030, MG01G029500, MGunG047830, MG01G043140, MGunG120500, MGunG117730, MGunG074660, MGunG047380, MGunG119…	0.000262008
ko00030	Pentose phosphate pathway	Metabolism	14	584	31	4227	2.17531e-05	3.26878	[MGunG075260, MGunG117900, MGunG047170, MGunG074120, MGunG074990, MGunG074130, MG01G033240, MGunG074530, MGunG120350, MGunG074940, MGunG119530, MGunG047890, MG05G097270, MGunG047940]	0.000382397
ko00053	Ascorbate and aldarate metabolism	Metabolism	12	584	24	4227	2.39506e-05	3.61901	[MG01G024710, MG04G084490, MG05G107500, MG04G076020, MGunG117400, MG04G083130, MG04G083120, MG02G057360, MG04G095600, MG02G063750, MG05G107480, MG01G021230]	0.000399976
ko00100	Steroid biosynthesis	Metabolism	8	584	12	4227	3.76204e-05	4.82534	[MG03G014880, MG03G011520, MG03G011530, MG03G009400, MG03G014870, MG03G011540, MG03G009410, MG03G011550]	0.000598344
ko04976	Bile secretion	Organismal Systems	14	584	37	4227	0.000224915	2.73871	[MG05G101710, MG01G024710, MG04G084490, MG05G101730, MG05G101720, MG04G083130, MG04G083120, MG04G095600, MG05G104590, MG04G076020, MG04G077210, MG02G057360, MG02G063750, MG01G021230]	0.00313007
ko09100	Metabolism	Metabolism	157	584	895	4227	0.000228288	1.26969	[MGunG074490, MG01G042680, MGunG074370, MGunG117900, MGunG075100, MGunG116810, MGunG074130, MGunG074530, MG02G070750, MGunG074810, MGunG120350, MG02G054700, MG03G011540, MG02G052760, MG01G032230, MG01G022670, MG02G063420, MGunG118150, MG05G097270, MG03G014880, MG02G062220, MG05G103810, MGunG074660, MGunG075230, MGunG116920, MGunG073690, MG01G035240, MG03G011530, MG03G010320, MGunG074700, MG01G030…	0.00304992
ko03022	Basal transcription factors	Genetic Information Processing	15	584	43	4227	0.000381949	2.52489	[MG04G086880, MG01G043260, MGunG073760, MG05G106390, MG05G105480, MGunG121480, MG02G055710, MGunG121380, MGunG118050, MG02G060210, MGunG117490, MGunG118030, MGunG000150, MG02G060960, MG05G112040]	0.00490658
ko04972	Pancreatic secretion	Organismal Systems	13	584	35	4227	0.00046538	2.68841	[MG03G013150, MG03G013140, MG01G041280, MG03G013160, MG01G041290, MGunG117940, MG02G066170, MG02G066190, MG05G098560, MG02G048690, MG04G095100, MG02G048720, MG01G041300]	0.00575693
ko00983	Drug metabolism - other enzymes	Metabolism	15	584	44	4227	0.000507135	2.4675	[MGunG075360, MG01G024710, MG04G084490, MGunG047180, MGunG074280, MG01G044670, MG04G083130, MG04G083120, MGunG074950, MG04G095600, MG02G048570, MG04G076020, MG02G057360, MG02G063750, MG01G021230]	0.00604939
ko04728	Dopaminergic synapse	Organismal Systems	14	584	40	4227	0.000573463	2.5333	[MG01G039140, MG03G014580, MG01G039160, MG01G039550, MG03G014590, MG05G101640, MG04G088870, MG05G104600, MG02G056600, MG03G014540, MG04G079910, MGunG118390, MG04G079880, MGunG117540]	0.00660471
ko03012	Translation factors	Brite Hierarchies	23	584	84	4227	0.00071406	1.98184	[MGunG117800, MG03G014550, MGunG047290, MGunG047260, MGunG074550, MGunG117620, MG01G044010, MG01G046230, MGunG075120, MG01G039530, MGunG074760, MG03G019640, MG04G085290, MG02G057910, MG04G076950, MG02G072140, MGunG000500, MGunG047990, MGunG000110, MG04G078370, MGunG117530, MGunG118960, MG01G042750]	0.00794986
ko04040	Ion channels	Brite Hierarchies	16	584	51	4227	0.000943952	2.27075	[MG02G063430, MG01G041280, MG01G040290, MG01G041290, MG01G040280, MG02G063450, MG02G063460, MG02G059760, MG02G059750, MG01G031260, MG04G077680, MG04G081850, MG04G083520, MG04G081860, MG04G081840, MG01G041300]	0.0101703
ko03000	Transcription factors	Brite Hierarchies	20	584	72	4227	0.00128956	2.01056	[MGunG116840, MG03G009090, MGunG119920, MG01G036990, MG02G070450, MG05G106390, MG03G013310, MG02G053620, MG05G105480, MG05G110950, MG04G079960, MG02G055880, MG02G072340, MG05G110960, MG02G057670, MG02G057680, MG03G009110, MGunG118030, MGunG117020, MG03G006860]	0.0134598
ko04213	Longevity regulating pathway - multiple species	Organismal Systems	11	584	30	4227	0.0014377	2.65394	[MGunG117700, MG02G053530, MG02G060140, MGunG075460, MGunG117780, MG05G099590, MGunG047950, MG04G089070, MG03G002640, MGunG117790, MGunG118560]	0.0145512
ko04080	Neuroactive ligand-receptor interaction	Environmental Information Processing	8	584	19	4227	0.00234844	3.04758	[MG03G013150, MG05G098560, MG03G013140, MG02G048690, MG03G013160, MG02G066170, MG02G048720, MG02G066190]	0.0206416
ko03018	RNA degradation	Genetic Information Processing	19	584	71	4227	0.00271281	1.93693	[MGunG075050, MGunG074120, MGunG047680, MGunG074030, MGunG047470, MGunG074630, MGunG074510, MGunG074920, MGunG120350, MG02G052220, MG05G111320, MG02G072340, MGunG117450, MG04G076690, MGunG117420, MG03G007460, MG05G111880, MG03G006990, MGunG047830]	0.0232328
ko04114	Oocyte meiosis	Cellular Processes	15	584	51	4227	0.00277257	2.12883	[MG01G039140, MG01G039160, MG01G039550, MG05G101640, MG04G088870, MG05G104600, MG02G056600, MG01G032750, MG04G079910, MGunG118390, MG02G049990, MG04G079880, MGunG117540, MG05G114340, MGunG117130]	0.023151
ko09103	Lipid metabolism	Metabolism	42	584	200	4227	0.00278214	1.51998	[MG05G115490, MG04G085130, MGunG074590, MGunG000160, MG01G024710, MG04G087010, MG04G083130, MG03G011520, MGunG074430, MG02G070750, MG03G014870, MG03G011540, MGunG118190, MG01G029880, MGunG119380, MG04G082820, MG03G003570, MG02G063800, MG03G000680, MG03G009410, MG03G014880, MG01G023610, MG04G084490, MGunG116960, MG04G083120, MG03G011530, MG04G095600, MG02G070740, MG03G016840, MG03G011550, MGunG119…	0.0226643
ko00860	Porphyrin and chlorophyll metabolism	Metabolism	9	584	24	4227	0.00325481	2.71426	[MG01G024710, MG04G084490, MG04G076020, MG04G083130, MG04G083120, MG02G057360, MG04G095600, MG02G063750, MG01G021230]	0.0258835
ko00980	Metabolism of xenobiotics by cytochrome P450	Metabolism	9	584	24	4227	0.00325481	2.71426	[MG01G024710, MG04G084490, MG04G076020, MG04G083130, MG04G083120, MG02G057360, MG04G095600, MG02G063750, MG01G021230]	0.0258835
ko04613	Neutrophil extracellular trap formation	Organismal Systems	14	584	47	4227	0.00334087	2.156	[MG04G083360, MG04G083380, MG01G037410, MG05G107580, MG04G089070, MGunG121470, MG05G107570, MG05G107550, MG01G031230, MG04G079770, MG04G083410, MG04G079790, MG05G113140, MGunG118560]	0.0253603
ko09111	Xenobiotics biodegradation and metabolism	Metabolism	15	584	52	4227	0.00341289	2.08789	[MGunG075360, MG01G024710, MG04G084490, MGunG047180, MGunG074280, MG01G044670, MG04G083130, MG04G083120, MGunG074950, MG04G095600, MG02G048570, MG04G076020, MG02G057360, MG02G063750, MG01G021230]	0.0253312
ko09149	Aging	Organismal Systems	23	584	94	4227	0.0036175	1.771	[MGunG117700, MGunG096090, MGunG075050, MGunG074170, MG02G060140, MGunG074030, MGunG075460, MGunG074630, MGunG075500, MGunG074920, MG04G089070, MG01G032540, MG02G053530, MGunG117780, MG05G099590, MG04G076690, MGunG117420, MGunG047950, MG03G002640, MG05G114340, MGunG047830, MGunG117790, MGunG118560]	0.0262662
ko00982	Drug metabolism - cytochrome P450	Metabolism	9	584	25	4227	0.00447513	2.60568	[MG01G024710, MG04G084490, MG04G076020, MG04G083130, MG04G083120, MG02G057360, MG04G095600, MG02G063750, MG01G021230]	0.030504
ko00620	Pyruvate metabolism	Metabolism	14	584	49	4227	0.00507244	2.068	[MGunG074490, MGunG074480, MGunG047370, MGunG074690, MGunG074350, MG01G035240, MGunG074430, MGunG121220, MGunG074500, MG05G108750, MG02G052760, MG01G032230, MG02G052770, MGunG096110]	0.0338839
ko04022	cGMP-PKG signaling pathway	Environmental Information Processing	13	584	45	4227	0.00616477	2.09098	[MG01G039140, MG01G039160, MG01G041280, MG01G039550, MG01G041290, MG04G088870, MG05G104600, MGunG119920, MG02G055880, MG02G049890, MGunG117540, MG01G042410, MG01G041300]	0.0403732
ko04390	Hippo signaling pathway	Environmental Information Processing	8	584	22	4227	0.00679854	2.632	[MG01G031440, MGunG118390, MG01G039550, MG04G088870, MG05G104600, MGunG117540, MG05G114340, MG02G056600]	0.0436675
ko01002	Peptidases and inhibitors	Brite Hierarchies	42	584	212	4227	0.00826127	1.43395	[MG01G024930, MG03G013140, MGunG074170, MG03G013160, MGunG117500, MG04G085550, MGunG074570, MG02G066170, MGunG075500, MG05G107290, MG03G013400, MG02G050320, MG02G066190, MG02G050300, MG02G051450, MG02G051230, MG05G098560, MG01G023960, MG02G048720, MG02G048700, MGunG096090, MG03G013150, MG02G069950, MGunG116860, MGunG120500, MG03G016040, MGunG074240, MGunG075510, MGunG074840, MG02G051800, MG03G011…	0.0501684
ko04922	Glucagon signaling pathway	Organismal Systems	12	584	42	4227	0.00919792	2.068	[MG05G108750, MGunG074490, MG01G039140, MG01G039160, MGunG074120, MGunG074690, MGunG074350, MGunG047580, MG05G099080, MGunG120350, MG05G099060, MGunG074500]	0.0538966
ko09108	Metabolism of cofactors and vitamins	Metabolism	27	584	124	4227	0.00932093	1.57602	[MG01G024710, MG04G083130, MGunG074870, MG05G108680, MG02G053550, MG05G097330, MG05G113220, MGunG047870, MG04G084490, MGunG116960, MG02G062220, MGunG074660, MGunG074440, MG02G067550, MG04G083120, MGunG075130, MGunG074960, MG04G095600, MG03G016840, MG02G053560, MG04G076020, MG02G057360, MGunG047860, MG02G063750, MG05G114100, MG01G021230, MGunG096050]	0.0536757
ko09143	Cell growth and death	Cellular Processes	43	584	220	4227	0.00964257	1.4147	[MG04G086880, MG01G045310, MG01G039550, MGunG117620, MG05G101640, MGunG117720, MG04G082780, MG04G089070, MG02G056600, MG05G107570, MG01G032750, MGunG118390, MGunG118050, MG02G049990, MGunG000500, MG02G062950, MG04G079880, MG03G008760, MGunG117540, MG05G113140, MG01G039140, MG01G023610, MG02G069950, MG04G083380, MG01G039160, MGunG074340, MGunG120400, MG04G088870, MG05G104600, MGunG118920, MG02G051…	0.0545868
ko09152	Endocrine system	Organismal Systems	47	584	250	4227	0.0142823	1.36075	[MGunG074490, MGunG074590, MGunG000160, MG01G039550, MG05G101720, MG01G041290, MGunG116910, MGunG074690, MGunG074350, MG02G059760, MGunG120350, MG04G089070, MG01G032750, MGunG118190, MG05G108750, MG01G029880, MG02G052760, MG02G049990, MG02G049890, MGunG117540, MG04G082820, MG03G003570, MG03G000680, MG01G039140, MG01G023610, MG05G101710, MG01G039160, MG05G101730, MG01G041280, MGunG074120, MG04G088…	0.0782013
ko03110	Chaperones and folding catalysts	Brite Hierarchies	27	584	129	4227	0.0156798	1.51493	[MGunG075040, MG03G015360, MG01G045550, MGunG074030, MGunG075460, MGunG074630, MG04G094960, MGunG074910, MGunG117780, MG05G104930, MG04G076690, MGunG117420, MGunG047830, MGunG075050, MG02G069950, MGunG074340, MGunG074580, MGunG074240, MGunG121630, MG05G103310, MGunG074840, MG02G051800, MGunG074920, MG05G100180, MG03G008990, MG04G079990, MGunG117790]	0.0844683
ko04212	Longevity regulating pathway - worm	Organismal Systems	15	584	61	4227	0.0163898	1.77984	[MGunG117700, MGunG096090, MGunG075050, MGunG074170, MGunG074030, MGunG074630, MGunG075500, MGunG074920, MG01G032540, MG02G053530, MG04G076690, MGunG117420, MGunG047950, MG05G114340, MGunG047830]	0.0868919
ko09151	Immune system	Organismal Systems	36	584	188	4227	0.0230354	1.386	[MGunG000160, MG01G039550, MG01G037410, MG05G108680, MG04G089070, MG05G107570, MG04G079960, MG02G049890, MGunG117000, MG04G081410, MGunG117540, MG04G083410, MG05G113140, MGunG117020, MG04G083360, MG01G039140, MGunG116840, MG04G083380, MG01G039160, MG03G016040, MG04G088870, MG05G104600, MG01G034570, MG05G103310, MG05G107580, MG03G013310, MGunG121470, MG05G107550, MG01G031230, MG02G056130, MG02G056…	0.120216
ko04974	Protein digestion and absorption	Organismal Systems	11	584	42	4227	0.0238513	1.89567	[MG03G013150, MG05G098560, MG03G013140, MG01G034900, MG02G048690, MG03G013160, MG02G066170, MG01G034890, MG01G034880, MG02G048720, MG02G066190]	0.122559
ko04977	Vitamin digestion and absorption	Organismal Systems	5	584	13	4227	0.0245014	2.78385	[MG05G104590, MG05G101710, MG05G101730, MG05G101720, MG04G077210]	0.123992
ko03450	Non-homologous end-joining	Genetic Information Processing	5	584	13	4227	0.0245014	2.78385	[MG01G045310, MGunG117720, MGunG118920, MG03G008770, MG03G008760]	0.123992
ko00051	Fructose and mannose metabolism	Metabolism	9	584	32	4227	0.02528	2.03569	[MGunG073490, MGunG117900, MGunG074120, MGunG073690, MGunG120350, MGunG000010, MG05G097270, MG02G070950, MGunG119560]	0.12417
ko04270	Vascular smooth muscle contraction	Organismal Systems	9	584	32	4227	0.02528	2.03569	[MG01G041280, MG01G039550, MG01G041290, MG04G088870, MG05G104600, MG02G049890, MGunG117540, MG01G042410, MG01G041300]	0.12417
ko09183	Protein families: signaling and cellular processes	Brite Hierarchies	136	584	853	4227	0.0262322	1.15401	[MGunG117900, MG03G013160, MGunG073560, MG02G060270, MGunG074130, MG01G037410, MG04G094960, MG02G070750, MG02G056600, MG05G107570, MGunG118390, MG01G031260, MG04G076690, MGunG119520, MG05G097270, MGunG047830, MG01G020400, MG03G013150, MG04G083380, MG02G063430, MG02G062220, MGunG074660, MGunG073690, MG05G107580, MG03G011010, MGunG121670, MG05G110900, MG05G104590, MG02G056150, MGunG096030, MG03G013…	0.125165
ko09140	Cellular Processes	Cellular Processes	88	584	529	4227	0.027994	1.20406	[MGunG117700, MG01G045310, MG01G039550, MGunG117620, MGunG117940, MG04G082780, MG02G056600, MG03G011540, MG05G107570, MG01G032750, MGunG118390, MG02G053530, MGunG118270, MG02G049990, MGunG000500, MG04G079880, MG03G008760, MGunG117540, MGunG047950, MG03G000680, MG03G009410, MG03G014880, MG05G101710, MG04G083380, MG01G039160, MG03G015570, MG02G062220, MGunG074340, MG04G088870, MG02G067550, MG03G002…	0.13169
ko03400	DNA repair and recombination proteins	Brite Hierarchies	38	584	204	4227	0.0297704	1.34826	[MG04G086880, MG01G045310, MG04G082460, MGunG074330, MGunG117720, MGunG121400, MG04G087270, MGunG074950, MGunG073760, MGunG121660, MG03G012750, MG02G054440, MGunG118270, MG01G026190, MGunG118050, MG02G055670, MGunG096000, MG05G111580, MG03G008760, MGunG118870, MG05G099010, MGunG075030, MGunG047180, MG03G016040, MGunG047580, MGunG118920, MG04G087280, MG02G070460, MG01G034570, MG03G012740, MG03G004…	0.138101
ko03320	PPAR signaling pathway	Organismal Systems	9	584	33	4227	0.0306519	1.974	[MG01G029880, MGunG074590, MG02G052760, MG02G052770, MG03G006570, MGunG096030, MG04G082820, MG03G003570, MG03G000680]	0.138348
ko00640	Propanoate metabolism	Metabolism	7	584	23	4227	0.0308173	2.20287	[MGunG047370, MGunG096110, MG01G035240, MGunG074430, MG03G006570, MG03G003570, MG03G000680]	0.13724
ko09133	Signaling molecules and interaction	Environmental Information Processing	8	584	28	4227	0.031188	2.068	[MG03G013150, MG05G098560, MG03G013140, MG02G048690, MG03G013160, MG02G066170, MG02G048720, MG02G066190]	0.135283
ko09181	Protein families: metabolism	Brite Hierarchies	116	584	721	4227	0.0313943	1.16451	[MGunG074370, MG01G039550, MG03G013160, MGunG117500, MGunG075500, MG05G107290, MG02G070750, MGunG074810, MGunG120350, MG02G054700, MG02G056600, MG01G032750, MGunG118390, MG02G049990, MG03G008760, MG02G063420, MG02G048700, MG03G013150, MG01G039160, MGunG120500, MGunG116920, MGunG075510, MG01G035240, MGunG120220, MG03G011010, MG01G030840, MGunG121030, MG04G094390, MGunG117170, MG03G008770, MGunG047…	0.134432
ko04913	Ovarian steroidogenesis	Organismal Systems	5	584	14	4227	0.0338913	2.585	[MG05G104590, MG05G101710, MG05G101730, MG05G101720, MG04G077210]	0.143287
ko09104	Nucleotide metabolism	Metabolism	19	584	90	4227	0.0357854	1.52803	[MGunG075360, MGunG075260, MG04G080190, MGunG047180, MGunG074280, MG01G035060, MG01G044670, MGunG074950, MGunG074320, MGunG074210, MG01G033240, MGunG074700, MGunG073620, MGunG074720, MGunG095910, MG02G057610, MG02G048570, MG04G093330, MGunG119340]	0.149404
ko09130	Environmental Information Processing	Environmental Information Processing	69	584	408	4227	0.0359233	1.22408	[MGunG117700, MGunG074490, MGunG117900, MG01G039550, MG03G013160, MGunG117940, MGunG047470, MGunG119920, MG02G066170, MGunG074850, MGunG120350, MG02G056600, MGunG118390, MG02G053530, MG05G098560, MG02G049990, MG04G079880, MGunG117540, MG03G005250, MGunG047950, MG03G000680, MG05G097270, MGunG119560, MGunG073490, MG03G013150, MG01G039160, MG01G041280, MG04G088870, MGunG073690, MGunG117930, MGunG121…	0.148128
ko03021	Transcription machinery	Brite Hierarchies	34	584	182	4227	0.0370453	1.35216	[MG04G086880, MGunG075320, MG01G039550, MGunG116910, MGunG119920, MGunG073760, MGunG121460, MGunG121480, MG02G055710, MGunG121380, MGunG118050, MG02G055670, MG02G060210, MGunG117000, MG04G081410, MG01G044800, MGunG117540, MGunG074090, MGunG118030, MGunG048070, MG04G088870, MG05G104600, MG01G043260, MG01G034570, MG05G106390, MG04G086590, MGunG120580, MG05G105480, MG03G001020, MGunG117490, MGunG000…	0.150892
ko00520	Amino sugar and nucleotide sugar metabolism	Metabolism	13	584	56	4227	0.0381604	1.68025	[MGunG047170, MGunG117400, MGunG074990, MGunG074130, MG02G071890, MG03G010320, MG05G107480, MGunG074940, MG05G107500, MG05G110770, MG05G110760, MG01G023630, MGunG047940]	0.153561
ko04975	Fat digestion and absorption	Organismal Systems	7	584	24	4227	0.0385	2.11109	[MG05G104590, MG05G101710, MGunG116960, MG05G101730, MG05G101720, MG04G077210, MG03G016840]	0.153083

## Sheet: Table S7
Table S7. GO enrichment analysis of contracted genes of Menopon gallinae.
Class	GO_Name	GO_ID	GO_Level	P_value	EnrichmentScore	HitsGenesCountsInSelectedSet	HitsGenesCountsInBackground	AllGenesCountsInSelectedSet	AllGenesCountsInBackground	GenesOfSelectedSetInGOterm	corrected p-value(BH method)
Molecular function	inorganic molecular entity transmembrane transporter activity	GO:0015318	4	0.000814	4.36873	7	98	37	2263	MG02G056030,MG02G056050,MG05G108990,MG05G116120,MG04G084560,MG02G063720,MG05G112490,	0.0173698
Molecular function	ion transmembrane transporter activity	GO:0015075	4	0.00130398	4.03901	7	106	37	2263	MG02G056030,MG02G056050,MG05G108990,MG05G116120,MG04G084560,MG02G063720,MG05G112490,	0.0250363
Molecular function	protein domain specific binding	GO:0019904	4	0.00169983	5.5602	5	55	37	2263	MG01G035840,MG01G035940,MG01G035570,MG02G069960,MG01G037390,	0.0271972
Molecular function	transmembrane transporter activity	GO:0022857	3	0.00406461	3.31888	7	129	37	2263	MG02G056030,MG02G056050,MG05G108990,MG05G116120,MG04G084560,MG02G063720,MG05G112490,	0.0433559
Molecular function	inorganic cation transmembrane transporter activity	GO:0022890	6	0.00494857	4.36873	5	70	37	2263	MG02G056030,MG02G056050,MG05G108990,MG05G116120,MG02G063720,	0.0431875
Molecular function	cation transmembrane transporter activity	GO:0008324	5	0.00558645	4.24737	5	72	37	2263	MG02G056030,MG02G056050,MG05G108990,MG05G116120,MG02G063720,	0.0446916
Molecular function	chromatin binding	GO:0003682	3	0.00712499	3.3979	6	108	37	2263	MG01G035840,MG01G035940,MG02G066140,MG01G035570,MG02G053010,MG01G037390,	0.0547199
Molecular function	transporter activity	GO:0005215	2	0.00718923	2.99395	7	143	37	2263	MG02G056030,MG02G056050,MG05G108990,MG05G116120,MG04G084560,MG02G063720,MG05G112490,	0.0530897
Molecular function	protein dimerization activity	GO:0046983	4	0.0126613	2.69267	7	159	37	2263	MG01G035840,MG05G108830,MG01G035940,MG01G035570,MG02G069960,MG01G037390,MG02G053950,	0.0784186
Molecular function	protein homodimerization activity	GO:0042803	5	0.021564	3.05811	5	100	37	2263	MG01G035840,MG01G035940,MG01G035570,MG02G069960,MG01G037390,	0.0752781
Molecular function	DNA binding	GO:0003677	5	0.0253858	2.04632	9	269	37	2263	MG02G064360,MG02G052940,MG02G065880,MG02G071520,MG01G035840,MG01G035940,MG01G035570,MG02G053010,MG01G037390,	0.0840357
Cellular component	dendritic tree	GO:0097447	6	0.0018184	4.51395	6	71	53	2831	MG04G087120,MG04G092580,MG04G092570,MG04G092590,MG02G060600,MG04G092620,	0.170021
Cellular component	dendrite	GO:0030425	6	0.0018184	4.51395	6	71	53	2831	MG04G087120,MG04G092580,MG04G092570,MG04G092590,MG02G060600,MG04G092620,	0.170021
Cellular component	somatodendritic compartment	GO:0036477	3	0.00546554	3.19577	7	117	53	2831	MG04G087120,MG04G092580,MG04G092570,MG04G092590,MG02G060600,MG04G092620,MG02G069960,	0.170343
Cellular component	chromosomal region	GO:0098687	3	0.0125608	3.05229	6	105	53	2831	MG01G035840,MG01G035940,MG02G066140,MG01G035570,MG01G037390,MG01G036070,	0.180682
Cellular component	obsolete cell projection part	GO:0044463	0	0.0177031	2.36089	8	181	53	2831	MG04G087120,MG04G092580,MG04G092570,MG04G092590,MG02G060600,MG04G092620,MG04G093730,MG01G022010,	0.236463
Cellular component	obsolete plasma membrane bounded cell projection part	GO:0120038	0	0.0177031	2.36089	8	181	53	2831	MG04G087120,MG04G092580,MG04G092570,MG04G092590,MG02G060600,MG04G092620,MG04G093730,MG01G022010,	0.236463
Cellular component	neuron projection	GO:0043005	5	0.0218013	2.27298	8	188	53	2831	MG04G087120,MG04G092580,MG04G092570,MG04G092590,MG02G060600,MG04G092620,MG02G069960,MG04G093730,	0.177254
Cellular component	plasma membrane bounded cell projection	GO:0120025	4	0.0231778	2.00809	10	266	53	2831	MG04G087120,MG04G092580,MG04G092570,MG05G115000,MG04G092590,MG02G060600,MG04G092620,MG02G069960,MG04G093730,MG01G022010,	0.180594
Cellular component	chromatin	GO:0000785	3	0.0252352	2.38156	7	157	53	2831	MG01G035840,MG01G035940,MG02G066140,MG01G035570,MG01G036880,MG01G037390,MG01G036070,	0.181499
Cellular component	cell projection	GO:0042995	3	0.0254556	1.97834	10	270	53	2831	MG04G087120,MG04G092580,MG04G092570,MG05G115000,MG04G092590,MG02G060600,MG04G092620,MG02G069960,MG04G093730,MG01G022010,	0.176304
Cellular component	obsolete neuron part	GO:0097458	0	0.0363156	1.95421	9	246	53	2831	MG04G087120,MG04G092580,MG04G092570,MG02G072030,MG04G092590,MG02G060600,MG04G092620,MG02G069960,MG04G093730,	0.212219
Cellular component	polytene chromosome	GO:0005700	7	0.0394309	2.35655	6	136	53	2831	MG01G035840,MG01G035940,MG02G066140,MG01G035570,MG01G037390,MG01G036070,	0.210674
Cellular component	axon	GO:0030424	6	0.0394309	2.35655	6	136	53	2831	MG04G087120,MG04G092580,MG04G092570,MG04G092590,MG04G092620,MG04G093730,	0.210674
Biological process	male meiosis I	GO:0007141	10	3.15e-07	28.0702	5	9	76	3840	MG01G035840,MG01G035940,MG01G035570,MG02G069960,MG01G037390,	0.000451
Biological process	response to L-canavanine	GO:1901354	7	1.12e-06	22.9665	5	11	76	3840	MG04G087120,MG04G092580,MG04G092570,MG04G092590,MG04G092620,	0.000802
Biological process	response to insecticide	GO:0017085	5	8.28e-06	11.6599	6	26	76	3840	MG01G030510,MG04G087120,MG04G092580,MG04G092570,MG04G092590,MG04G092620,	0.00395235
Biological process	response to amino acid	GO:0043200	6	2.49e-05	13.2964	5	19	76	3840	MG04G087120,MG04G092580,MG04G092570,MG04G092590,MG04G092620,	0.0089173
Biological process	response to caffeine	GO:0031000	7	4.23e-05	12.0301	5	21	76	3840	MG04G087120,MG04G092580,MG04G092570,MG04G092590,MG04G092620,	0.0086452
Biological process	response to diuretic	GO:0036270	4	4.23e-05	12.0301	5	21	76	3840	MG04G087120,MG04G092580,MG04G092570,MG04G092590,MG04G092620,	0.0086452
Biological process	response to purine-containing compound	GO:0014074	6	8.43e-05	10.5263	5	24	76	3840	MG04G087120,MG04G092580,MG04G092570,MG04G092590,MG04G092620,	0.0134073
Biological process	regulation of chromatin assembly or disassembly	GO:0001672	7	0.000104	10.1053	5	25	76	3840	MG01G035840,MG01G035940,MG01G035570,MG01G037390,MG01G036070,	0.0148516
Biological process	response to alkaloid	GO:0043279	6	0.000353	7.89474	5	32	76	3840	MG04G087120,MG04G092580,MG04G092570,MG04G092590,MG04G092620,	0.0459252
Biological process	male meiotic nuclear division	GO:0007140	9	0.000598	5.61404	6	54	76	3840	MG01G035840,MG01G035940,MG01G035570,MG05G111890,MG02G069960,MG01G037390,	0.0450974
Biological process	response to acid chemical	GO:0001101	4	0.000621	7.01754	5	36	76	3840	MG04G087120,MG04G092580,MG04G092570,MG04G092590,MG04G092620,	0.0444552
Biological process	ion transmembrane transport	GO:0034220	6	0.00156423	3.24812	9	140	76	3840	MG02G056030,MG02G056050,MG05G108990,MG05G116120,MG02G072030,MG02G071830,MG04G084560,MG02G063720,MG05G112490,	0.0895992
Biological process	chemosensory behavior	GO:0007635	3	0.00174449	4.5933	6	66	76	3840	MG04G087120,MG04G092580,MG04G092570,MG04G092590,MG02G060600,MG04G092620,	0.0960812
Biological process	chromosome condensation	GO:0030261	9	0.00175163	5.61404	5	45	76	3840	MG01G035840,MG01G035940,MG01G035570,MG01G037390,MG01G036070,	0.092901
Biological process	ion transport	GO:0006811	5	0.00199683	2.90381	10	174	76	3840	MG02G056030,MG01G030510,MG02G056050,MG05G108990,MG05G116120,MG02G072030,MG02G071830,MG04G084560,MG02G063720,MG05G112490,	0.0986019
Biological process	cation transport	GO:0006812	6	0.00267869	3.28626	8	123	76	3840	MG02G056030,MG01G030510,MG02G056050,MG05G108990,MG05G116120,MG02G072030,MG02G071830,MG02G063720,	0.109596
Biological process	inorganic ion transmembrane transport	GO:0098660	7	0.00312002	3.57257	7	99	76	3840	MG02G056030,MG02G056050,MG05G108990,MG05G116120,MG02G072030,MG02G071830,MG02G063720,	0.124108
Biological process	regulation of chromatin organization	GO:1902275	6	0.00313889	4.09673	6	74	76	3840	MG01G035840,MG01G035940,MG01G035570,MG02G053010,MG01G037390,MG01G036070,	0.121483
Biological process	anterograde trans-synaptic signaling	GO:0098916	7	0.00329922	2.91498	9	156	76	3840	MG02G056030,MG01G030510,MG02G056050,MG05G108990,MG05G116120,MG02G060600,MG01G036880,MG05G114570,MG04G093730,	0.124328
Biological process	chemical synaptic transmission	GO:0007268	8	0.00329922	2.91498	9	156	76	3840	MG02G056030,MG01G030510,MG02G056050,MG05G108990,MG05G116120,MG02G060600,MG01G036880,MG05G114570,MG04G093730,	0.124328
Biological process	meiosis I	GO:0007127	9	0.00334604	4.8583	5	52	76	3840	MG01G035840,MG01G035940,MG01G035570,MG02G069960,MG01G037390,	0.119788
Biological process	cation transmembrane transport	GO:0098655	7	0.00369144	3.46749	7	102	76	3840	MG02G056030,MG02G056050,MG05G108990,MG05G116120,MG02G072030,MG02G071830,MG02G063720,	0.12893
Biological process	trans-synaptic signaling	GO:0099537	6	0.00375024	2.85998	9	159	76	3840	MG02G056030,MG01G030510,MG02G056050,MG05G108990,MG05G116120,MG02G060600,MG01G036880,MG05G114570,MG04G093730,	0.114263
Biological process	multicellular organism reproduction	GO:0032504	3	0.0045946	1.68655	24	719	76	3840	MG01G045670,MG05G111940,MG05G112480,MG03G011080,MG02G063370,MG01G035840,MG05G108830,MG05G115000,MG01G035940,MG01G043090,MG01G027600,MG03G017230,MG02G060600,MG01G035570,MG03G014180,MG05G111890,MG02G069960,MG01G036880,MG02G053010,MG02G057730,MG01G037390,MG02G053950,MG02G063720,MG01G036070,	0.137072
Biological process	synaptic signaling	GO:0099536	5	0.00460872	2.77279	9	164	76	3840	MG02G056030,MG01G030510,MG02G056050,MG05G108990,MG05G116120,MG02G060600,MG01G036880,MG05G114570,MG04G093730,	0.134688
Biological process	regulation of chromosome organization	GO:0033044	7	0.00507071	3.27485	7	108	76	3840	MG01G035840,MG01G046270,MG01G035940,MG01G035570,MG02G053010,MG01G037390,MG01G036070,	0.145225
Biological process	transmembrane transport	GO:0055085	5	0.00519333	2.72298	9	167	76	3840	MG02G056030,MG02G056050,MG05G108990,MG05G116120,MG02G072030,MG02G071830,MG04G084560,MG02G063720,MG05G112490,	0.145821
Biological process	inorganic cation transmembrane transport	GO:0098662	8	0.00523705	3.69705	6	82	76	3840	MG02G056030,MG02G056050,MG05G108990,MG02G072030,MG02G071830,MG02G063720,	0.14422
Biological process	metal ion transport	GO:0030001	7	0.00624239	3.56656	6	85	76	3840	MG02G056030,MG02G056050,MG05G108990,MG02G072030,MG02G071830,MG02G063720,	0.165539
Biological process	cell-cell signaling	GO:0007267	4	0.00626337	2.14654	13	306	76	3840	MG02G056030,MG01G030510,MG03G018040,MG02G056050,MG02G052560,MG05G108990,MG05G116120,MG02G060600,MG01G046810,MG02G069960,MG01G036880,MG05G114570,MG04G093730,	0.163075
Biological process	multicellular organismal reproductive process	GO:0048609	3	0.00718255	1.65542	23	702	76	3840	MG01G045670,MG05G111940,MG03G011080,MG02G063370,MG01G035840,MG05G108830,MG05G115000,MG01G035940,MG01G043090,MG01G027600,MG03G017230,MG02G060600,MG01G035570,MG03G014180,MG05G111890,MG02G069960,MG01G036880,MG02G053010,MG02G057730,MG01G037390,MG02G053950,MG02G063720,MG01G036070,	0.183668
Biological process	meiotic nuclear division	GO:0140013	8	0.00782732	3.02294	7	117	76	3840	MG01G035840,MG01G035940,MG01G035570,MG05G111890,MG02G069960,MG02G053010,MG01G037390,	0.186812
Biological process	reproduction	GO:0000003	2	0.00826131	1.56764	26	838	76	3840	MG01G045670,MG05G111940,MG05G112480,MG03G011080,MG02G052940,MG02G063370,MG01G035840,MG05G108830,MG05G115000,MG01G035940,MG01G043090,MG01G027600,MG03G017230,MG02G060600,MG01G046810,MG01G035570,MG03G014180,MG05G111890,MG02G069960,MG01G036880,MG02G053010,MG02G057730,MG01G037390,MG02G053950,MG02G063720,MG01G036070,	0.193938
Biological process	multicellular organismal process	GO:0032501	2	0.00852032	1.2496	53	2143	76	3840	MG01G045670,MG05G105020,MG05G111940,MG02G064360,MG05G112480,MG03G011080,MG02G052940,MG05G099750,MG03G019370,MG03G018040,MG02G063370,MG04G093800,MG05G099760,MG02G056050,MG02G065880,MG02G071520,MG02G052560,MG02G057570,MG04G084150,MG01G043460,MG05G109040,MG05G108990,MG01G035840,MG05G116120,MG02G072030,MG05G108830,MG05G115000,MG01G046030,MG01G035940,MG02G068900,MG01G043090,MG05G108810,MG01G027600,MG0…	0.196792
Biological process	sexual reproduction	GO:0019953	4	0.0086997	1.62988	23	713	76	3840	MG01G045670,MG05G111940,MG03G011080,MG02G063370,MG01G035840,MG05G108830,MG05G115000,MG01G035940,MG01G043090,MG01G027600,MG03G017230,MG02G060600,MG01G035570,MG03G014180,MG05G111890,MG02G069960,MG01G036880,MG02G053010,MG02G057730,MG01G037390,MG02G053950,MG02G063720,MG01G036070,	0.197745
Biological process	multi-organism reproductive process	GO:0044703	3	0.00884992	1.6276	23	714	76	3840	MG01G045670,MG05G111940,MG03G011080,MG02G063370,MG01G035840,MG05G108830,MG05G115000,MG01G035940,MG01G043090,MG01G027600,MG03G017230,MG02G060600,MG01G035570,MG03G014180,MG05G111890,MG02G069960,MG01G036880,MG02G053010,MG02G057730,MG01G037390,MG02G053950,MG02G063720,MG01G036070,	0.194971
Biological process	meiosis I cell cycle process	GO:0061982	5	0.00960611	3.25976	6	93	76	3840	MG01G035840,MG01G035940,MG01G046810,MG01G035570,MG02G069960,MG01G037390,	0.208424
Biological process	chromatin assembly or disassembly	GO:0006333	6	0.0106176	3.19114	6	95	76	3840	MG01G035840,MG01G035940,MG01G035570,MG01G036880,MG01G037390,MG01G036070,	0.214146
Biological process	response to toxic substance	GO:0009636	4	0.0110973	2.82947	7	125	76	3840	MG01G030510,MG04G087120,MG04G092580,MG04G092570,MG04G092590,MG04G092620,MG04G084560,	0.220713
Biological process	male gamete generation	GO:0048232	5	0.011435	2.40602	9	189	76	3840	MG01G035840,MG05G115000,MG01G035940,MG01G035570,MG05G111890,MG02G069960,MG01G037390,MG02G063720,MG01G036070,	0.221282
Biological process	behavior	GO:0007610	2	0.0117685	1.86674	15	406	76	3840	MG04G087120,MG02G052560,MG04G092580,MG05G108990,MG04G092570,MG02G072030,MG05G108830,MG04G092590,MG02G068900,MG01G043090,MG03G017230,MG02G060600,MG04G092620,MG02G057730,MG02G053950,	0.2247
Biological process	meiotic cell cycle process	GO:1903046	4	0.0120113	2.55829	8	158	76	3840	MG01G035840,MG01G035940,MG01G046810,MG01G035570,MG05G111890,MG02G069960,MG02G053010,MG01G037390,	0.226318
Biological process	reproductive process	GO:0022414	2	0.0126965	1.53669	25	822	76	3840	MG01G045670,MG05G111940,MG03G011080,MG02G052940,MG02G063370,MG01G035840,MG05G108830,MG05G115000,MG01G035940,MG01G043090,MG01G027600,MG03G017230,MG02G060600,MG01G046810,MG01G035570,MG03G014180,MG05G111890,MG02G069960,MG01G036880,MG02G053010,MG02G057730,MG01G037390,MG02G053950,MG02G063720,MG01G036070,	0.236122
Biological process	mesoderm development	GO:0007498	5	0.0140246	3.46071	5	73	76	3840	MG01G045670,MG05G099750,MG05G099760,MG05G097080,MG01G046810,	0.236273
Biological process	mating	GO:0007618	4	0.0148134	3.41394	5	74	76	3840	MG01G043090,MG01G027600,MG03G017230,MG02G057730,MG02G053950,	0.243826
Biological process	nuclear division	GO:0000280	7	0.0171349	2.25117	9	202	76	3840	MG01G035840,MG01G046270,MG01G035940,MG01G035570,MG05G111890,MG02G069960,MG02G053010,MG01G037390,MG01G036070,	0.275699
Biological process	meiotic cell cycle	GO:0051321	4	0.0174981	2.39178	8	169	76	3840	MG01G035840,MG01G035940,MG01G046810,MG01G035570,MG05G111890,MG02G069960,MG02G053010,MG01G037390,	0.278414
Biological process	organelle fission	GO:0048285	6	0.0203773	2.18623	9	208	76	3840	MG01G035840,MG01G046270,MG01G035940,MG01G035570,MG05G111890,MG02G069960,MG02G053010,MG01G037390,MG01G036070,	0.24116
Biological process	nuclear chromosome segregation	GO:0098813	4	0.0224547	2.70677	6	112	76	3840	MG01G035840,MG01G046270,MG01G035940,MG01G035570,MG01G037390,MG01G036070,	0.261424
Biological process	cell motility	GO:0048870	4	0.0285728	1.966	10	257	76	3840	MG01G045670,MG01G035840,MG05G108830,MG05G115000,MG01G035940,MG01G046810,MG01G035570,MG03G014180,MG01G037390,MG01G022010,	0.309972
Biological process	localization of cell	GO:0051674	3	0.0306528	1.94332	10	260	76	3840	MG01G045670,MG01G035840,MG05G108830,MG05G115000,MG01G035940,MG01G046810,MG01G035570,MG03G014180,MG01G037390,MG01G022010,	0.322756
Biological process	localization	GO:0051179	2	0.0330278	1.36558	29	1073	76	3840	MG01G045670,MG02G056030,MG01G030510,MG03G018040,MG02G056050,MG02G052560,MG05G108990,MG01G035840,MG01G031450,MG05G116120,MG02G072030,MG05G108830,MG05G115000,MG01G035940,MG02G060600,MG01G046810,MG01G035570,MG03G014180,MG02G071830,MG05G111890,MG04G084560,MG01G036880,MG01G028680,MG01G037390,MG04G093730,MG02G063720,MG01G022010,MG05G112490,MG01G036070,	0.342723
Biological process	cellular process involved in reproduction in multicellular organism	GO:0022412	3	0.0332872	1.55466	18	585	76	3840	MG01G045670,MG05G111940,MG03G011080,MG02G063370,MG01G035840,MG05G108830,MG05G115000,MG01G035940,MG02G060600,MG01G035570,MG03G014180,MG05G111890,MG02G069960,MG01G036880,MG02G053010,MG01G037390,MG02G063720,MG01G036070,	0.34293
Biological process	apoptotic process	GO:0006915	5	0.0333175	2.26721	7	156	76	3840	MG02G063370,MG01G035840,MG01G035940,MG02G060600,MG01G035570,MG02G069960,MG01G037390,	0.34079
Biological process	DNA packaging	GO:0006323	8	0.0348217	2.44482	6	124	76	3840	MG01G035840,MG01G035940,MG01G035570,MG01G036880,MG01G037390,MG01G036070,	0.348704
Biological process	chromosome segregation	GO:0007059	3	0.0451379	2.29665	6	132	76	3840	MG01G035840,MG01G046270,MG01G035940,MG01G035570,MG01G037390,MG01G036070,	0.373627

## Sheet: Table S8
Table S8. KEGG enrichment analysis of contracted genes of Menopon gallinae.
ID	Term Name	MainClass	GeneHitsInSelectedSet	AllGenesInSelectedSet	GeneHitsInBackground	AllGenesInBackground	p-value	enrichFactor	GeneListInSelectedSets	corrected p-value(BH method)
ko09183	Protein families: signaling and cellular processes	Brite Hierarchies	54	105	853	4227	5.22e-13	2.54852	[MG04G089810, MG01G042440, MG03G012470, MG04G083430, MG01G045670, MG04G083350, MG04G084560, MG01G036880, MG05G105020, MG05G106430, MG05G105100, MG05G108810, MG02G060870, MG02G056040, MG03G006540, MG01G027600, MG05G113360, MG02G070600, MG05G111080, MG04G084150, MG01G044790, MG02G067230, MG02G059570, MG05G101630, MG01G035000, MG02G053120, MG01G031450, MG04G078320, MG02G058010, MG02G056030, MG02G063…	1.31e-10
ko04915	Estrogen signaling pathway	Organismal Systems	9	105	26	4227	5.61e-09	13.9352	[MG05G105020, MG02G063370, MG04G089810, MG05G104990, MG02G059570, MG01G036880, MGunG000520, MG02G060600, MG05G113360]	7.04e-07
ko04147	Exosome	Brite Hierarchies	29	105	370	4227	9.46e-09	3.15529	[MG04G089810, MG04G083430, MG01G045670, MG04G083350, MG01G036880, MG05G105090, MG05G105020, MG05G106430, MG05G105100, MG05G104990, MG02G057990, MG05G108810, MGunG000520, MG05G113360, MG02G070600, MG03G018500, MG02G063370, MG04G085140, MG04G084150, MG01G044790, MG02G059570, MG05G101630, MG01G046270, MG01G035000, MG05G113910, MG02G053120, MG04G078320, MG04G079670, MG05G111890]	7.91e-07
ko04612	Antigen processing and presentation	Organismal Systems	8	105	22	4227	2.66e-08	14.639	[MG05G105020, MG04G089810, MG05G104990, MG05G113850, MG02G058010, MG01G036880, MGunG000520, MG01G026510]	1.67e-06
ko04080	Neuroactive ligand-receptor interaction	Environmental Information Processing	6	105	19	4227	4.25e-06	12.7128	[MG02G053120, MG05G106430, MG05G105100, MG01G044790, MG05G101630, MG05G105090]	0.000213
ko09141	Transport and catabolism	Cellular Processes	22	105	319	4227	7.44e-06	2.77635	[MG01G043860, MG01G044740, MG02G063370, MG04G085140, MG04G089810, MG01G045670, MG01G038790, MG04G088860, MG01G036880, MG01G046270, MG01G035000, MG01G039710, MG05G113910, MG05G105020, MG05G104990, MG01G033910, MG02G058010, MGunG000520, MG05G111890, MG01G043610, MG02G060600, MG03G001440]	0.000311
ko09151	Immune system	Organismal Systems	16	105	188	4227	1.18e-05	3.42614	[MG03G015340, MG04G089810, MG04G083430, MG02G059570, MG01G045670, MG04G083350, MG01G036880, MG05G105020, MG05G104990, MG05G113850, MG04G079670, MG02G058010, MGunG000520, MG02G060600, MG05G113360, MG01G026510]	0.000371
ko00199	Cytochrome P450	Brite Hierarchies	7	105	33	4227	1.2e-05	8.53939	[MG01G022720, MG01G022730, MG01G032760, MG05G102910, MG04G078240, MG02G067270, MGunG073980]	0.000334
ko04972	Pancreatic secretion	Organismal Systems	7	105	35	4227	1.81e-05	8.05143	[MG02G053120, MG05G106430, MG05G105100, MG01G044790, MG01G045670, MG05G101630, MG05G105090]	0.000455
ko09140	Cellular Processes	Cellular Processes	29	105	529	4227	1.97e-05	2.20691	[MG01G044740, MG04G089810, MG04G083430, MG01G045670, MG02G069960, MG04G083350, MG04G088860, MG01G036880, MG01G039710, MG05G105020, MG04G075760, MG05G104990, MG01G033910, MGunG000520, MG01G043610, MG05G113360, MG01G043860, MG02G063370, MG04G085140, MG01G044130, MG02G059570, MG01G038790, MG01G046270, MG01G035000, MG05G113910, MG02G058010, MG05G111890, MG02G060600, MG03G001440]	0.00045
ko04010	MAPK signaling pathway	Environmental Information Processing	7	105	37	4227	2.66e-05	7.61622	[MG05G105020, MG04G089810, MG05G104990, MG01G045670, MG01G036880, MGunG000520, MG02G060600]	0.000557
ko09133	Signaling molecules and interaction	Environmental Information Processing	6	105	28	4227	4.92e-05	8.62653	[MG02G053120, MG05G106430, MG05G105100, MG01G044790, MG05G101630, MG05G105090]	0.000882
ko04213	Longevity regulating pathway - multiple species	Organismal Systems	6	105	30	4227	7.44e-05	8.05143	[MG05G105020, MG04G089810, MG05G104990, MG01G036880, MGunG000520, MG02G060600]	0.00116791
ko02000	Transporters	Brite Hierarchies	16	105	233	4227	0.000165	2.76444	[MG04G085340, MG01G042440, MG05G111080, MG02G067230, MG04G084560, MG02G066070, MG05G106590, MG02G066080, MG02G067290, MG05G098510, MG05G108810, MG02G060870, MG02G063720, MG05G105810, MG03G009430, MG05G112490]	0.00218133
ko04210	Apoptosis	Cellular Processes	6	105	35	4227	0.000184	6.90122	[MG05G113910, MG02G063370, MG04G085140, MG02G058010, MG01G046270, MG01G035000]	0.00230901
ko04530	Tight junction	Cellular Processes	6	105	40	4227	0.000393	6.03857	[MG05G113910, MG04G085140, MG01G045670, MG01G046270, MG01G035000, MG02G060600]	0.00411416
ko09149	Aging	Organismal Systems	9	105	94	4227	0.000468	3.85441	[MG05G105020, MG01G043860, MG04G089810, MG05G104990, MG01G036880, MGunG000520, MG01G043610, MG02G060600, MG01G039710]	0.00435335
ko04974	Protein digestion and absorption	Organismal Systems	6	105	42	4227	0.000516	5.75102	[MG02G053120, MG05G106430, MG05G105100, MG01G044790, MG05G101630, MG05G105090]	0.00462929
ko04540	Gap junction	Cellular Processes	5	105	28	4227	0.000536	7.18878	[MG05G113910, MG04G085140, MG01G046270, MG01G035000, MG02G060600]	0.00463799
ko09154	Digestive system	Organismal Systems	11	105	143	4227	0.000734	3.0967	[MG04G085340, MG02G053120, MG05G106430, MG05G105100, MG01G044790, MG02G059570, MG01G045670, MG05G101630, MG05G105090, MG02G060600, MG05G113360]	0.00613989
ko09130	Environmental Information Processing	Environmental Information Processing	21	105	408	4227	0.000847	2.07206	[MG02G063370, MG04G089810, MG01G034290, MG01G044130, MG01G044790, MG02G059570, MG01G045670, MG02G069960, MG05G101630, MG01G036880, MG05G105090, MG05G105020, MG04G075760, MG02G053120, MG05G106430, MG05G105100, MG05G104990, MGunG000520, MG05G111890, MG02G060600, MG05G113360]	0.00685817
ko09143	Cell growth and death	Cellular Processes	14	105	220	4227	0.000944	2.56182	[MG02G063370, MG04G085140, MG01G044130, MG04G083430, MG02G059570, MG02G069960, MG04G083350, MG01G046270, MG01G035000, MG05G113910, MG04G075760, MG02G058010, MG02G060600, MG05G113360]	0.00740782
ko09150	Organismal Systems	Organismal Systems	30	105	704	4227	0.00138536	1.7155	[MG03G015340, MG04G089810, MG04G083430, MG01G045670, MG04G083350, MG01G036880, MG05G105090, MG01G039710, MG05G105020, MG05G106430, MG05G105100, MG05G104990, MGunG000520, MG01G043610, MG05G113360, MG01G026510, MG03G002220, MG04G085340, MG01G043860, MG02G063370, MG01G044790, MG02G059570, MG05G101630, MG02G053120, MG05G109630, MG05G113850, MG04G079670, MG02G058010, MG02G060600, MG04G095280]	0.0105372
ko04040	Ion channels	Brite Hierarchies	6	105	51	4227	0.00147963	4.73613	[MG03G012470, MG02G063440, MG02G056040, MG02G056030, MG02G056050, MG02G063290]	0.0109231
ko04310	Wnt signaling pathway	Environmental Information Processing	5	105	35	4227	0.0015418	5.75102	[MG04G075760, MG01G044130, MG01G045670, MG02G069960, MG02G060600]	0.0110569
ko09181	Protein families: metabolism	Brite Hierarchies	30	105	721	4227	0.00204289	1.67505	[MG01G022730, MG05G102910, MG04G089810, MG01G036880, MG05G105090, MGunG073980, MG02G050760, MG05G105020, MG05G106430, MG05G105100, MG05G104990, MGunG000520, MG05G113360, MG01G022720, MG02G070600, MG01G021850, MG02G063370, MG01G044790, MG02G059570, MG05G101630, MG02G067270, MG02G053120, MG01G032760, MG02G058730, MG05G105750, MG03G010700, MG02G058010, MG04G078240, MG02G060600, MG05G112480]	0.0142435
ko04145	Phagosome	Cellular Processes	6	105	59	4227	0.00315356	4.09395	[MG05G113910, MG04G085140, MG01G045670, MG02G058010, MG01G046270, MG01G035000]	0.020296
ko01002	Peptidases and inhibitors	Brite Hierarchies	12	105	212	4227	0.00581075	2.27871	[MG02G070600, MG01G021850, MG02G053120, MG02G063370, MG05G106430, MG05G105100, MG05G105750, MG01G044790, MG03G010700, MG05G101630, MG02G058010, MG05G105090]	0.0317065
ko04146	Peroxisome	Cellular Processes	5	105	58	4227	0.0138727	3.47044	[MG01G043860, MG01G033910, MG01G043610, MG03G001440, MG01G039710]	0.0590177
ko03110	Chaperones and folding catalysts	Brite Hierarchies	8	105	129	4227	0.0141212	2.49657	[MG05G105020, MG04G089810, MG05G104990, MG04G080030, MG04G088860, MG02G058010, MG01G036880, MGunG000520]	0.0590736
ko04144	Endocytosis	Cellular Processes	6	105	85	4227	0.0182391	2.84168	[MG05G105020, MG04G089810, MG05G104990, MG01G036880, MGunG000520, MG05G111890]	0.0704311
ko03051	Proteasome	Brite Hierarchies	5	105	66	4227	0.023165	3.04978	[MG05G105020, MG04G089810, MG05G104990, MG01G036880, MGunG000520]	0.0842668
ko04142	Lysosome	Cellular Processes	5	105	68	4227	0.0259938	2.96008	[MG01G044740, MG02G063370, MG01G038790, MG04G088860, MG02G058010]	0.0906172
ko09144	Cellular community - eukaryotes	Cellular Processes	6	105	95	4227	0.0297433	2.54256	[MG05G113910, MG04G085140, MG01G045670, MG01G046270, MG01G035000, MG02G060600]	0.0969555
ko09132	Signal transduction	Environmental Information Processing	15	105	367	4227	0.0360159	1.64539	[MG02G063370, MG04G089810, MG01G034290, MG01G044130, MG02G059570, MG01G045670, MG02G069960, MG01G036880, MG05G105020, MG04G075760, MG05G104990, MGunG000520, MG05G111890, MG02G060600, MG05G113360]	0.108916

## Sheet: Table S9
Table S9. GO enrichment analysis of expanded genes of Pediculus humanus.
Class	GO_Name	GO_ID	GO_Level	P_value	EnrichmentScore	HitsGenesCountsInSelectedSet	HitsGenesCountsInBackground	AllGenesCountsInSelectedSet	AllGenesCountsInBackground	GenesOfSelectedSetInGOterm	corrected p-value(BH method)
Molecular function	transcription coregulator binding	GO:0001221	5	0	9.71244	19	21	181	1943	Phum001713,Phum009237,Phum010446,Phum003272,Phum005267,Phum000807,Phum001647,Phum001472,Phum002778,Phum004068,Phum001152,Phum000063,Phum001371,Phum001559,Phum000023,Phum000021,Phum003987,Phum001328,Phum001561,	0
Molecular function	transcription coactivator binding	GO:0001223	6	0	9.71244	19	21	181	1943	Phum001713,Phum009237,Phum010446,Phum003272,Phum005267,Phum000807,Phum001647,Phum001472,Phum002778,Phum004068,Phum001152,Phum000063,Phum001371,Phum001559,Phum000023,Phum000021,Phum003987,Phum001328,Phum001561,	0
Molecular function	transcription factor binding	GO:0008134	4	6.74e-08	2.89014	28	104	181	1943	Phum001713,Phum009237,Phum010446,Phum003272,Phum005267,Phum010604,Phum000807,Phum003205,Phum003206,Phum001647,Phum002982,Phum001472,Phum002778,Phum006498,Phum010751,Phum010748,Phum010749,Phum004068,Phum006483,Phum001152,Phum000063,Phum001371,Phum001559,Phum000023,Phum000021,Phum003987,Phum001328,Phum001561,	8.23e-06
Molecular function	POZ domain binding	GO:0031208	5	4e-05	7.15654	6	9	181	1943	Phum007401,Phum008839,Phum000947,Phum001398,Phum010263,Phum004608,	0.00365644
Molecular function	binding	GO:0005488	2	7.55e-05	1.18279	145	1316	181	1943	Phum007246,Phum001713,Phum005071,Phum005041,Phum010633,Phum002845,Phum002602,Phum009237,Phum008110,Phum010440,Phum010446,Phum006180,Phum007401,Phum005206,Phum004115,Phum003021,Phum004127,Phum004125,Phum005457,Phum001096,Phum003272,Phum005267,Phum006339,Phum006579,Phum007663,Phum010604,Phum000807,Phum003071,Phum006585,Phum003205,Phum003206,Phum002593,Phum006995,Phum002392,Phum005889,Phum005888,Phu…	0.00553019
Molecular function	transcription coactivator activity	GO:0003713	4	0.00015	4.51992	8	19	181	1943	Phum003205,Phum003206,Phum006498,Phum010751,Phum010748,Phum010749,Phum006483,Phum000021,	0.00914794
Molecular function	protein binding	GO:0005515	3	0.00504842	1.16726	117	1076	181	1943	Phum001713,Phum005071,Phum005041,Phum010633,Phum002602,Phum009237,Phum010440,Phum010446,Phum006180,Phum007401,Phum005206,Phum004115,Phum003021,Phum004127,Phum004125,Phum003272,Phum005267,Phum006339,Phum007663,Phum010604,Phum000807,Phum006585,Phum003205,Phum003206,Phum002593,Phum006995,Phum005889,Phum005888,Phum005645,Phum001047,Phum002374,Phum006504,Phum006503,Phum005655,Phum000557,Phum001647,Phu…	0.184772
Molecular function	transition metal ion transmembrane transporter activity	GO:0046915	8	0.00661461	3.83386	5	14	181	1943	Phum003914,Phum007829,Phum007823,Phum010355,Phum003368,	0.201746
Molecular function	DNA binding	GO:0003677	5	0.0069097	1.55577	30	207	181	1943	Phum007246,Phum002845,Phum007401,Phum005206,Phum004127,Phum004125,Phum005457,Phum010604,Phum002392,Phum005655,Phum003858,Phum003859,Phum002982,Phum005823,Phum006022,Phum001868,Phum001870,Phum008839,Phum000947,Phum010729,Phum001398,Phum010263,Phum010264,Phum001559,Phum002860,Phum000021,Phum002416,Phum001561,Phum000004,Phum004608,	0.180639
Molecular function	cation binding	GO:0043169	4	0.0105961	2.52584	8	34	181	1943	Phum010633,Phum008110,Phum006504,Phum006503,Phum005655,Phum008032,Phum000062,Phum007905,	0.176281
Molecular function	heterocyclic compound binding	GO:1901363	3	0.0110692	1.39723	41	315	181	1943	Phum007246,Phum010633,Phum002845,Phum007401,Phum005206,Phum004127,Phum004125,Phum005457,Phum001096,Phum006339,Phum006579,Phum010604,Phum002392,Phum006504,Phum006503,Phum005655,Phum003858,Phum003859,Phum002982,Phum003831,Phum005823,Phum006022,Phum001868,Phum001870,Phum004495,Phum005351,Phum008839,Phum000947,Phum010729,Phum000050,Phum001398,Phum010263,Phum010264,Phum001559,Phum002860,Phum000021,Phu…	0.176144
Molecular function	nucleic acid binding	GO:0003676	4	0.0110894	1.42133	38	287	181	1943	Phum007246,Phum002845,Phum007401,Phum005206,Phum004127,Phum004125,Phum005457,Phum001096,Phum006339,Phum006579,Phum010604,Phum002392,Phum005655,Phum003858,Phum003859,Phum002982,Phum003831,Phum005823,Phum006022,Phum001868,Phum001870,Phum004495,Phum005351,Phum008839,Phum000947,Phum010729,Phum000050,Phum001398,Phum010263,Phum010264,Phum001559,Phum002860,Phum000021,Phum002416,Phum001561,Phum000004,Phu…	0.169114
Molecular function	organic cyclic compound binding	GO:0097159	3	0.0137368	1.37971	41	319	181	1943	Phum007246,Phum010633,Phum002845,Phum007401,Phum005206,Phum004127,Phum004125,Phum005457,Phum001096,Phum006339,Phum006579,Phum010604,Phum002392,Phum006504,Phum006503,Phum005655,Phum003858,Phum003859,Phum002982,Phum003831,Phum005823,Phum006022,Phum001868,Phum001870,Phum004495,Phum005351,Phum008839,Phum000947,Phum010729,Phum000050,Phum001398,Phum010263,Phum010264,Phum001559,Phum002860,Phum000021,Phu…	0.201106
Molecular function	chromatin binding	GO:0003682	3	0.0165906	1.78913	15	90	181	1943	Phum005457,Phum003071,Phum006985,Phum006984,Phum008839,Phum010748,Phum000947,Phum001398,Phum004409,Phum006852,Phum010263,Phum003767,Phum000021,Phum003770,Phum004608,	0.216863
Molecular function	identical protein binding	GO:0042802	4	0.0179187	1.73492	16	99	181	1943	Phum005071,Phum010633,Phum007401,Phum005655,Phum009789,Phum008839,Phum010748,Phum000947,Phum005122,Phum001398,Phum004456,Phum006611,Phum006610,Phum010263,Phum002437,Phum004608,	0.226146
Molecular function	protein dimerization activity	GO:0046983	4	0.0188637	1.58754	21	142	181	1943	Phum005041,Phum010633,Phum007401,Phum003021,Phum005645,Phum005655,Phum002982,Phum008839,Phum010748,Phum000947,Phum005122,Phum004657,Phum000054,Phum001398,Phum005977,Phum004456,Phum006611,Phum006610,Phum010263,Phum002437,Phum004608,	0.230137
Molecular function	transcription coregulator activity	GO:0003712	3	0.0188767	2.06439	10	52	181	1943	Phum003205,Phum003206,Phum001484,Phum001483,Phum006498,Phum010751,Phum010748,Phum010749,Phum006483,Phum000021,	0.222866
Molecular function	metal ion binding	GO:0046872	5	0.0206717	2.42399	7	31	181	1943	Phum008110,Phum006504,Phum006503,Phum005655,Phum008032,Phum000062,Phum007905,	0.222525
Molecular function	ribonuclease activity	GO:0004540	6	0.0284887	2.47726	6	26	181	1943	Phum001962,Phum003831,Phum001379,Phum000097,Phum001165,Phum000010,	0.242485
Molecular function	protein homodimerization activity	GO:0042803	5	0.0323169	1.68862	14	89	181	1943	Phum010633,Phum007401,Phum005655,Phum008839,Phum010748,Phum000947,Phum005122,Phum001398,Phum004456,Phum006611,Phum006610,Phum010263,Phum002437,Phum004608,	0.262844
Molecular function	structural molecule activity	GO:0005198	2	0.033884	2.38551	6	27	181	1943	Phum010440,Phum007448,Phum010748,Phum000036,Phum004691,Phum004690,	0.269599
Molecular function	signaling receptor binding	GO:0005102	4	0.037333	1.74078	12	74	181	1943	Phum002602,Phum006585,Phum003205,Phum003206,Phum006290,Phum010748,Phum000708,Phum004454,Phum003735,Phum003734,Phum000012,Phum000021,	0.290721
Molecular function	obsolete drug binding	GO:0008144	0	0.0471905	2.43973	5	22	181	1943	Phum010633,Phum006504,Phum006503,Phum004691,Phum004690,	0.292741
Cellular component	RSC-type complex	GO:0016586	6	3.33e-13	7.59848	17	24	231	2478	Phum001713,Phum009237,Phum010446,Phum003272,Phum005267,Phum000807,Phum001647,Phum001472,Phum002778,Phum004068,Phum001152,Phum000063,Phum001371,Phum000023,Phum000021,Phum003987,Phum001328,	1.27e-10
Cellular component	brahma complex	GO:0035060	6	9.54e-13	7.29455	17	25	231	2478	Phum001713,Phum009237,Phum010446,Phum003272,Phum005267,Phum000807,Phum001647,Phum001472,Phum002778,Phum004068,Phum001152,Phum000063,Phum001371,Phum000023,Phum000021,Phum003987,Phum001328,	1.82e-10
Cellular component	SWI/SNF superfamily-type complex	GO:0070603	5	4.16e-11	4.81633	22	49	231	2478	Phum001713,Phum009237,Phum010446,Phum003272,Phum005267,Phum000807,Phum001647,Phum001472,Phum002778,Phum002716,Phum004068,Phum001152,Phum000063,Phum001371,Phum001370,Phum006611,Phum006610,Phum000075,Phum000023,Phum000021,Phum003987,Phum001328,	5.3e-09
Cellular component	ATPase complex	GO:1904949	4	9.87e-10	4.21429	22	56	231	2478	Phum001713,Phum009237,Phum010446,Phum003272,Phum005267,Phum000807,Phum001647,Phum001472,Phum002778,Phum002716,Phum004068,Phum001152,Phum000063,Phum001371,Phum001370,Phum006611,Phum006610,Phum000075,Phum000023,Phum000021,Phum003987,Phum001328,	9.42e-08
Cellular component	chromatin	GO:0000785	3	2.63e-09	2.69958	38	151	231	2478	Phum001713,Phum009237,Phum010446,Phum004127,Phum004125,Phum003272,Phum005267,Phum000807,Phum003071,Phum002392,Phum001647,Phum001472,Phum002778,Phum007123,Phum007122,Phum002716,Phum008839,Phum010748,Phum000947,Phum004068,Phum010729,Phum001398,Phum001152,Phum000063,Phum004409,Phum001371,Phum001370,Phum006611,Phum006610,Phum000075,Phum010263,Phum003767,Phum000023,Phum000021,Phum003770,Phum003987,Phu…	2.01e-07
Cellular component	obsolete nuclear chromosome part	GO:0044454	0	1.29e-06	2.68182	26	104	231	2478	Phum001713,Phum009237,Phum010446,Phum005206,Phum004127,Phum004125,Phum003272,Phum005267,Phum000807,Phum001647,Phum001472,Phum002778,Phum002716,Phum010748,Phum004068,Phum001152,Phum000063,Phum001371,Phum001370,Phum006611,Phum006610,Phum000075,Phum000023,Phum000021,Phum003987,Phum001328,	8.22e-05
Cellular component	nuclear chromosome	GO:0000228	7	3.59e-06	2.49687	27	116	231	2478	Phum001713,Phum009237,Phum010446,Phum007401,Phum005206,Phum004127,Phum004125,Phum003272,Phum005267,Phum000807,Phum001647,Phum001472,Phum002778,Phum002716,Phum010748,Phum004068,Phum001152,Phum000063,Phum001371,Phum001370,Phum006611,Phum006610,Phum000075,Phum000023,Phum000021,Phum003987,Phum001328,	0.000196
Cellular component	beta-catenin-TCF complex	GO:1990907	5	3.99e-06	9.19481	6	7	231	2478	Phum010751,Phum010748,Phum010749,Phum006483,Phum010254,Phum010255,	0.000191
Cellular component	non-membrane-bounded organelle	GO:0043228	4	6.84e-06	1.54949	78	540	231	2478	Phum001713,Phum006143,Phum001508,Phum001512,Phum009237,Phum010440,Phum010446,Phum007401,Phum005206,Phum004115,Phum007620,Phum004127,Phum004125,Phum003272,Phum007448,Phum005267,Phum006579,Phum010604,Phum000807,Phum008529,Phum003071,Phum000174,Phum006995,Phum002392,Phum007616,Phum007617,Phum006504,Phum006503,Phum001647,Phum001238,Phum001472,Phum002778,Phum007126,Phum007123,Phum007122,Phum006022,Phu…	0.000291
Cellular component	intracellular non-membrane-bounded organelle	GO:0043232	5	6.84e-06	1.54949	78	540	231	2478	Phum001713,Phum006143,Phum001508,Phum001512,Phum009237,Phum010440,Phum010446,Phum007401,Phum005206,Phum004115,Phum007620,Phum004127,Phum004125,Phum003272,Phum007448,Phum005267,Phum006579,Phum010604,Phum000807,Phum008529,Phum003071,Phum000174,Phum006995,Phum002392,Phum007616,Phum007617,Phum006504,Phum006503,Phum001647,Phum001238,Phum001472,Phum002778,Phum007126,Phum007123,Phum007122,Phum006022,Phu…	0.000291
Cellular component	chromosome	GO:0005694	6	2.51e-05	1.75212	49	300	231	2478	Phum001713,Phum001508,Phum001512,Phum009237,Phum010446,Phum007401,Phum005206,Phum004127,Phum004125,Phum003272,Phum005267,Phum010604,Phum000807,Phum003071,Phum002392,Phum007616,Phum007617,Phum001647,Phum001472,Phum002778,Phum007123,Phum007122,Phum002716,Phum008839,Phum010748,Phum000947,Phum004068,Phum004062,Phum010729,Phum003337,Phum001398,Phum003336,Phum001152,Phum000063,Phum004409,Phum001371,Phu…	0.000871
Cellular component	obsolete chromosomal part	GO:0044427	0	4.53e-05	1.83258	41	240	231	2478	Phum001713,Phum009237,Phum010446,Phum005206,Phum004127,Phum004125,Phum003272,Phum005267,Phum000807,Phum003071,Phum002392,Phum007616,Phum007617,Phum001647,Phum001472,Phum002778,Phum007123,Phum007122,Phum002716,Phum008839,Phum010748,Phum000947,Phum004068,Phum010729,Phum001398,Phum001152,Phum000063,Phum004409,Phum001371,Phum001370,Phum006611,Phum006610,Phum000075,Phum010263,Phum003767,Phum000023,Phu…	0.00144241
Cellular component	obsolete organelle part	GO:0044422	0	0.000288	1.31807	101	822	231	2478	Phum001713,Phum005071,Phum007259,Phum009237,Phum001961,Phum010440,Phum010446,Phum003914,Phum006180,Phum007409,Phum007401,Phum007412,Phum005206,Phum004115,Phum007620,Phum004127,Phum004125,Phum003272,Phum007448,Phum005267,Phum000805,Phum000807,Phum008529,Phum003071,Phum006585,Phum002593,Phum000174,Phum004771,Phum001484,Phum001483,Phum002392,Phum007616,Phum007617,Phum007829,Phum007823,Phum006504,Phu…	0.00785121
Cellular component	Z disc	GO:0030018	3	0.000311	3.46041	10	31	231	2478	Phum010440,Phum007620,Phum007448,Phum000903,Phum010748,Phum009967,Phum009968,Phum000036,Phum000044,Phum003994,	0.00792979
Cellular component	I band	GO:0031674	3	0.000311	3.46041	10	31	231	2478	Phum010440,Phum007620,Phum007448,Phum000903,Phum010748,Phum009967,Phum009968,Phum000036,Phum000044,Phum003994,	0.00792979
Cellular component	sarcomere	GO:0030017	3	0.000577	3.02564	11	39	231	2478	Phum010440,Phum007620,Phum007448,Phum000903,Phum004484,Phum010748,Phum009967,Phum009968,Phum000036,Phum000044,Phum003994,	0.0129704
Cellular component	obsolete contractile fiber part	GO:0044449	0	0.000919	2.87805	11	41	231	2478	Phum010440,Phum007620,Phum007448,Phum000903,Phum004484,Phum010748,Phum009967,Phum009968,Phum000036,Phum000044,Phum003994,	0.0195084
Cellular component	apical plasma membrane	GO:0016324	5	0.000982	2.58249	13	54	231	2478	Phum003914,Phum006585,Phum010751,Phum000752,Phum009709,Phum007562,Phum010748,Phum010749,Phum000708,Phum006483,Phum003368,Phum000012,Phum000025,	0.0187527
Cellular component	contractile fiber	GO:0043292	6	0.00114481	2.80952	11	42	231	2478	Phum010440,Phum007620,Phum007448,Phum000903,Phum004484,Phum010748,Phum009967,Phum009968,Phum000036,Phum000044,Phum003994,	0.0208246
Cellular component	myofibril	GO:0030016	7	0.00114481	2.80952	11	42	231	2478	Phum010440,Phum007620,Phum007448,Phum000903,Phum004484,Phum010748,Phum009967,Phum009968,Phum000036,Phum000044,Phum003994,	0.0208246
Cellular component	polytene chromosome band	GO:0005704	4	0.00114951	5.36364	5	10	231	2478	Phum008839,Phum000947,Phum001398,Phum010263,Phum004608,	0.0190919
Cellular component	supramolecular fiber	GO:0099512	5	0.00148381	2.2987	15	70	231	2478	Phum010440,Phum007620,Phum007448,Phum006504,Phum006503,Phum000903,Phum004484,Phum010748,Phum009967,Phum009968,Phum000036,Phum000044,Phum004456,Phum002437,Phum003994,	0.0236174
Cellular component	supramolecular polymer	GO:0099081	4	0.00148381	2.2987	15	70	231	2478	Phum010440,Phum007620,Phum007448,Phum006504,Phum006503,Phum000903,Phum004484,Phum010748,Phum009967,Phum009968,Phum000036,Phum000044,Phum004456,Phum002437,Phum003994,	0.0236174
Cellular component	transcriptionally active chromatin	GO:0035327	4	0.0031539	3.7861	6	17	231	2478	Phum003071,Phum007123,Phum007122,Phum004409,Phum003767,Phum003770,	0.0446218
Cellular component	obsolete intracellular organelle part	GO:0044446	0	0.00322655	1.26203	92	782	231	2478	Phum001713,Phum005071,Phum007259,Phum009237,Phum001961,Phum010440,Phum010446,Phum003914,Phum006180,Phum007409,Phum007401,Phum007412,Phum005206,Phum004115,Phum004127,Phum004125,Phum003272,Phum005267,Phum000805,Phum000807,Phum008529,Phum003071,Phum006585,Phum002593,Phum000174,Phum004771,Phum001484,Phum001483,Phum002392,Phum007616,Phum007617,Phum007829,Phum007823,Phum006504,Phum006503,Phum001647,Phu…	0.0440194
Cellular component	organelle membrane	GO:0031090	4	0.00446375	1.9609	17	93	231	2478	Phum010440,Phum003914,Phum000805,Phum008529,Phum006585,Phum004771,Phum007829,Phum007823,Phum010355,Phum003655,Phum008473,Phum004498,Phum010748,Phum000708,Phum007905,Phum000226,Phum000012,	0.0568384
Cellular component	obsolete nuclear part	GO:0044428	0	0.00451527	1.36743	58	455	231	2478	Phum001713,Phum007259,Phum009237,Phum001961,Phum010446,Phum003914,Phum007401,Phum005206,Phum004127,Phum004125,Phum003272,Phum005267,Phum000807,Phum008529,Phum000174,Phum001484,Phum001483,Phum006504,Phum006503,Phum001647,Phum001472,Phum002778,Phum007123,Phum007122,Phum010751,Phum002716,Phum004498,Phum004495,Phum010748,Phum010749,Phum000708,Phum004068,Phum006483,Phum000054,Phum000050,Phum003337,Phu…	0.0556398
Cellular component	nuclear membrane	GO:0031965	5	0.00464361	4.12587	5	13	231	2478	Phum003914,Phum008529,Phum004498,Phum010748,Phum000226,	0.0554331
Cellular component	polytene chromosome	GO:0005700	7	0.00548325	1.72537	23	143	231	2478	Phum001508,Phum001512,Phum007401,Phum010604,Phum003071,Phum007616,Phum007617,Phum007123,Phum007122,Phum008839,Phum000947,Phum004062,Phum003337,Phum001398,Phum003336,Phum004409,Phum006611,Phum006610,Phum006852,Phum010263,Phum003767,Phum003770,Phum004608,	0.0634728
Cellular component	nucleus	GO:0005634	6	0.00573845	1.21397	104	919	231	2478	Phum001713,Phum007259,Phum001508,Phum001512,Phum002845,Phum009475,Phum009476,Phum009237,Phum001961,Phum010440,Phum010446,Phum003914,Phum007401,Phum007657,Phum005206,Phum004115,Phum004127,Phum004125,Phum005457,Phum001096,Phum003272,Phum005267,Phum006339,Phum006579,Phum004390,Phum010604,Phum000807,Phum008529,Phum003071,Phum003205,Phum003206,Phum000174,Phum001484,Phum001483,Phum007616,Phum007617,Phu…	0.0644732
Cellular component	euchromatin	GO:0000791	4	0.00589564	3.38756	6	19	231	2478	Phum004127,Phum004125,Phum007123,Phum007122,Phum010748,Phum000021,	0.0643467
Cellular component	endocytic vesicle	GO:0030139	8	0.0124874	3.35227	5	16	231	2478	Phum010751,Phum006290,Phum010748,Phum010749,Phum006483,	0.119254
Cellular component	organelle lumen	GO:0043233	4	0.0145338	1.34808	47	374	231	2478	Phum001713,Phum005071,Phum007259,Phum009237,Phum001961,Phum010446,Phum007401,Phum005206,Phum004127,Phum004125,Phum003272,Phum005267,Phum000807,Phum000174,Phum001484,Phum001483,Phum001647,Phum001472,Phum002778,Phum007123,Phum007122,Phum002716,Phum004495,Phum010748,Phum000708,Phum004068,Phum000054,Phum000050,Phum003337,Phum003336,Phum001152,Phum000063,Phum001371,Phum001370,Phum006611,Phum006610,Phu…	0.135412
Cellular component	membrane-enclosed lumen	GO:0031974	3	0.0145338	1.34808	47	374	231	2478	Phum001713,Phum005071,Phum007259,Phum009237,Phum001961,Phum010446,Phum007401,Phum005206,Phum004127,Phum004125,Phum003272,Phum005267,Phum000807,Phum000174,Phum001484,Phum001483,Phum001647,Phum001472,Phum002778,Phum007123,Phum007122,Phum002716,Phum004495,Phum010748,Phum000708,Phum004068,Phum000054,Phum000050,Phum003337,Phum003336,Phum001152,Phum000063,Phum001371,Phum001370,Phum006611,Phum006610,Phu…	0.135412
Cellular component	intracellular organelle lumen	GO:0070013	5	0.0145338	1.34808	47	374	231	2478	Phum001713,Phum005071,Phum007259,Phum009237,Phum001961,Phum010446,Phum007401,Phum005206,Phum004127,Phum004125,Phum003272,Phum005267,Phum000807,Phum000174,Phum001484,Phum001483,Phum001647,Phum001472,Phum002778,Phum007123,Phum007122,Phum002716,Phum004495,Phum010748,Phum000708,Phum004068,Phum000054,Phum000050,Phum003337,Phum003336,Phum001152,Phum000063,Phum001371,Phum001370,Phum006611,Phum006610,Phu…	0.135412
Cellular component	extrinsic component of plasma membrane	GO:0019897	4	0.0145972	2.58934	7	29	231	2478	Phum005041,Phum010751,Phum010748,Phum010749,Phum000708,Phum006483,Phum004657,	0.126731
Cellular component	catalytic complex	GO:1902494	3	0.015456	1.39455	39	300	231	2478	Phum001713,Phum005041,Phum009237,Phum010446,Phum003272,Phum005267,Phum000806,Phum000807,Phum004771,Phum002374,Phum001647,Phum001472,Phum002778,Phum007123,Phum007122,Phum002716,Phum003162,Phum003153,Phum004068,Phum007789,Phum004657,Phum000054,Phum003337,Phum003336,Phum001152,Phum000063,Phum000032,Phum001371,Phum001370,Phum006611,Phum006610,Phum000075,Phum001548,Phum003767,Phum000023,Phum000021,Phu…	0.131204
Cellular component	basal plasma membrane	GO:0009925	5	0.017976	2.31941	8	37	231	2478	Phum008107,Phum003914,Phum004502,Phum010748,Phum003318,Phum003368,Phum002639,Phum009054,	0.149279
Cellular component	basolateral plasma membrane	GO:0016323	5	0.017976	2.31941	8	37	231	2478	Phum008107,Phum003914,Phum004502,Phum010748,Phum003318,Phum003368,Phum002639,Phum009054,	0.149279
Cellular component	nuclear lumen	GO:0031981	6	0.0184463	1.34091	45	360	231	2478	Phum001713,Phum007259,Phum009237,Phum001961,Phum010446,Phum007401,Phum005206,Phum004127,Phum004125,Phum003272,Phum005267,Phum000807,Phum000174,Phum001484,Phum001483,Phum001647,Phum001472,Phum002778,Phum007123,Phum007122,Phum002716,Phum004495,Phum010748,Phum000708,Phum004068,Phum000054,Phum000050,Phum003337,Phum003336,Phum001152,Phum000063,Phum001371,Phum001370,Phum006611,Phum006610,Phum000075,Phu…	0.146802
Cellular component	intracellular membrane-bounded organelle	GO:0043231	5	0.0190035	1.11823	145	1391	231	2478	Phum001713,Phum005071,Phum007259,Phum001508,Phum001512,Phum002845,Phum009475,Phum009476,Phum009237,Phum001961,Phum008110,Phum010440,Phum010446,Phum003914,Phum006180,Phum007409,Phum007401,Phum007657,Phum007412,Phum005474,Phum005206,Phum004115,Phum004127,Phum004125,Phum005457,Phum001096,Phum003272,Phum005267,Phum006339,Phum006579,Phum004390,Phum010604,Phum000805,Phum000807,Phum008529,Phum003071,Phu…	0.14815
Cellular component	intracellular organelle	GO:0043229	4	0.0229365	1.09642	162	1585	231	2478	Phum001713,Phum005071,Phum007259,Phum006143,Phum001508,Phum001512,Phum002845,Phum009475,Phum009476,Phum009237,Phum001961,Phum008110,Phum010440,Phum010446,Phum003914,Phum006180,Phum007409,Phum007401,Phum007657,Phum007412,Phum005474,Phum005206,Phum004115,Phum007620,Phum004127,Phum004125,Phum005457,Phum001096,Phum003272,Phum007448,Phum005267,Phum006339,Phum006579,Phum004390,Phum010604,Phum000805,Phu…	0.171799
Cellular component	apical part of cell	GO:0045177	3	0.0234634	1.65785	17	110	231	2478	Phum003914,Phum006585,Phum003478,Phum003477,Phum010751,Phum006022,Phum000752,Phum009709,Phum007562,Phum010748,Phum010749,Phum000708,Phum006483,Phum003368,Phum003527,Phum000012,Phum000025,	0.172366
Cellular component	basal part of cell	GO:0045178	3	0.0265532	2.05416	9	47	231	2478	Phum008107,Phum003914,Phum004502,Phum006022,Phum010748,Phum003318,Phum003368,Phum002639,Phum009054,	0.174885
Cellular component	plasma membrane region	GO:0098590	4	0.0268701	1.52258	22	155	231	2478	Phum008107,Phum003917,Phum003914,Phum006585,Phum004502,Phum010751,Phum002723,Phum000752,Phum009709,Phum007562,Phum010748,Phum010749,Phum000708,Phum006483,Phum004062,Phum000069,Phum003318,Phum003368,Phum002639,Phum000012,Phum000025,Phum009054,	0.171073
Cellular component	nuclear protein-containing complex	GO:0140513	3	0.031521	1.32435	40	324	231	2478	Phum001713,Phum009237,Phum001961,Phum010446,Phum007401,Phum003272,Phum005267,Phum000807,Phum001484,Phum001483,Phum001647,Phum001472,Phum002778,Phum007123,Phum007122,Phum010751,Phum002716,Phum010748,Phum010749,Phum004068,Phum006483,Phum003337,Phum003336,Phum001152,Phum000063,Phum001371,Phum001370,Phum006611,Phum006610,Phum000075,Phum001559,Phum010254,Phum010255,Phum003767,Phum000023,Phum000021,Phu…	0.19421
Cellular component	fusome	GO:0045169	3	0.0402767	2.2987	6	28	231	2478	Phum008110,Phum005428,Phum005887,Phum009161,Phum003318,Phum002639,	0.244217
Cellular component	supramolecular complex	GO:0099080	3	0.0461939	1.53247	17	119	231	2478	Phum010440,Phum007620,Phum007448,Phum006579,Phum006995,Phum006504,Phum006503,Phum000903,Phum004484,Phum010748,Phum009967,Phum009968,Phum000036,Phum000044,Phum004456,Phum002437,Phum003994,	0.245084
Biological process	positive regulation of ERBB signaling pathway	GO:1901186	8	0	9.34544	19	23	310	3507	Phum001713,Phum009237,Phum010446,Phum003272,Phum005267,Phum000807,Phum001647,Phum001472,Phum002778,Phum000714,Phum004068,Phum004424,Phum001152,Phum000063,Phum001371,Phum000023,Phum000021,Phum003987,Phum001328,	0
Biological process	positive regulation of epidermal growth factor receptor signaling pathway	GO:0045742	9	0	9.34544	19	23	310	3507	Phum001713,Phum009237,Phum010446,Phum003272,Phum005267,Phum000807,Phum001647,Phum001472,Phum002778,Phum000714,Phum004068,Phum004424,Phum001152,Phum000063,Phum001371,Phum000023,Phum000021,Phum003987,Phum001328,	0
Biological process	positive regulation of cell population proliferation	GO:0008284	6	2.22e-16	5.02796	32	72	310	3507	Phum001713,Phum009237,Phum010446,Phum003272,Phum005267,Phum000807,Phum002374,Phum001647,Phum001472,Phum002778,Phum000714,Phum006290,Phum004495,Phum010748,Phum004068,Phum000050,Phum004424,Phum001152,Phum000063,Phum000032,Phum001371,Phum006611,Phum006610,Phum003735,Phum003734,Phum001559,Phum000023,Phum000021,Phum003987,Phum001328,Phum001561,Phum000005,	2.27e-13
Biological process	histone H3-K27 acetylation	GO:0043974	14	2.22e-16	11.3129	17	17	310	3507	Phum001713,Phum009237,Phum010446,Phum003272,Phum005267,Phum000807,Phum001647,Phum001472,Phum002778,Phum004068,Phum001152,Phum000063,Phum001371,Phum000023,Phum000021,Phum003987,Phum001328,	2.27e-13
Biological process	positive regulation of stem cell proliferation	GO:2000648	7	1.84e-14	8.14529	18	25	310	3507	Phum001713,Phum009237,Phum010446,Phum003272,Phum005267,Phum000807,Phum001647,Phum001472,Phum002778,Phum010748,Phum004068,Phum001152,Phum000063,Phum001371,Phum000023,Phum000021,Phum003987,Phum001328,	1.13e-11
Biological process	dedifferentiation	GO:0043696	3	1.59e-13	8.01331	17	24	310	3507	Phum001713,Phum009237,Phum010446,Phum003272,Phum005267,Phum000807,Phum001647,Phum001472,Phum002778,Phum004068,Phum001152,Phum000063,Phum001371,Phum000023,Phum000021,Phum003987,Phum001328,	8.12e-11
Biological process	cell dedifferentiation	GO:0043697	4	1.59e-13	8.01331	17	24	310	3507	Phum001713,Phum009237,Phum010446,Phum003272,Phum005267,Phum000807,Phum001647,Phum001472,Phum002778,Phum004068,Phum001152,Phum000063,Phum001371,Phum000023,Phum000021,Phum003987,Phum001328,	8.12e-11
Biological process	imaginal disc-derived wing margin morphogenesis	GO:0008587	5	2.59e-12	4.66882	26	63	310	3507	Phum001713,Phum009237,Phum010446,Phum003272,Phum005267,Phum000807,Phum007616,Phum007617,Phum001647,Phum001472,Phum002778,Phum010751,Phum006290,Phum010748,Phum010749,Phum004068,Phum006483,Phum001152,Phum000063,Phum001371,Phum010254,Phum010255,Phum000023,Phum000021,Phum003987,Phum001328,	9.95e-10
Biological process	negative regulation of G1/S transition of mitotic cell cycle	GO:2000134	10	7.07e-12	6.86855	17	28	310	3507	Phum001713,Phum009237,Phum010446,Phum003272,Phum005267,Phum000807,Phum001647,Phum001472,Phum002778,Phum004068,Phum001152,Phum000063,Phum001371,Phum000023,Phum000021,Phum003987,Phum001328,	2.41e-09
Biological process	negative regulation of cell cycle G1/S phase transition	GO:1902807	9	7.07e-12	6.86855	17	28	310	3507	Phum001713,Phum009237,Phum010446,Phum003272,Phum005267,Phum000807,Phum001647,Phum001472,Phum002778,Phum004068,Phum001152,Phum000063,Phum001371,Phum000023,Phum000021,Phum003987,Phum001328,	2.41e-09
Biological process	homeostasis of number of cells	GO:0048872	5	1.2e-11	5.39934	21	44	310	3507	Phum001713,Phum009237,Phum010446,Phum003272,Phum005267,Phum000807,Phum007829,Phum002374,Phum001647,Phum001472,Phum002778,Phum000723,Phum004068,Phum001152,Phum000063,Phum000032,Phum001371,Phum000023,Phum000021,Phum003987,Phum001328,	3.36e-09
Biological process	intestinal stem cell homeostasis	GO:0036335	6	2.29e-11	5.80933	19	37	310	3507	Phum001713,Phum009237,Phum010446,Phum003272,Phum005267,Phum000807,Phum002374,Phum001647,Phum001472,Phum002778,Phum004068,Phum001152,Phum000063,Phum000032,Phum001371,Phum000023,Phum000021,Phum003987,Phum001328,	5.87e-09
Biological process	chromatin remodeling	GO:0006338	6	2.68e-11	3.90565	29	84	310	3507	Phum001713,Phum009237,Phum010446,Phum005457,Phum003272,Phum005267,Phum010604,Phum000807,Phum002392,Phum001647,Phum001472,Phum002778,Phum002716,Phum010748,Phum004068,Phum010729,Phum003337,Phum003336,Phum001152,Phum000063,Phum001371,Phum001370,Phum006611,Phum006610,Phum000075,Phum000023,Phum000021,Phum003987,Phum001328,	6.33e-09
Biological process	regulation of innate immune response	GO:0045088	7	3.51e-11	5.16459	21	46	310	3507	Phum001713,Phum003929,Phum009237,Phum010446,Phum004127,Phum004125,Phum003272,Phum005267,Phum000807,Phum002766,Phum001647,Phum001472,Phum002778,Phum004068,Phum001152,Phum000063,Phum001371,Phum000023,Phum000021,Phum003987,Phum001328,	7.71e-09
Biological process	dendrite guidance	GO:0070983	5	1.41e-10	5.65645	18	36	310	3507	Phum001713,Phum009237,Phum010446,Phum003272,Phum005267,Phum000807,Phum001647,Phum001472,Phum002778,Phum004068,Phum001152,Phum000063,Phum001371,Phum004454,Phum000023,Phum000021,Phum003987,Phum001328,	2.88e-08
Biological process	histone H3 acetylation	GO:0043966	13	1.46e-09	5.3422	17	36	310	3507	Phum001713,Phum009237,Phum010446,Phum003272,Phum005267,Phum000807,Phum001647,Phum001472,Phum002778,Phum004068,Phum001152,Phum000063,Phum001371,Phum000023,Phum000021,Phum003987,Phum001328,	2.81e-07
Biological process	regulation of G1/S transition of mitotic cell cycle	GO:2000045	9	2.49e-09	5.19782	17	37	310	3507	Phum001713,Phum009237,Phum010446,Phum003272,Phum005267,Phum000807,Phum001647,Phum001472,Phum002778,Phum004068,Phum001152,Phum000063,Phum001371,Phum000023,Phum000021,Phum003987,Phum001328,	4.5e-07
Biological process	regulation of immune response	GO:0050776	5	3.37e-09	3.5438	26	83	310	3507	Phum001713,Phum003929,Phum009237,Phum010446,Phum004127,Phum004125,Phum003272,Phum005267,Phum010604,Phum000807,Phum002766,Phum001647,Phum001472,Phum002778,Phum004068,Phum001152,Phum000063,Phum001371,Phum004688,Phum003735,Phum003734,Phum000028,Phum000023,Phum000021,Phum003987,Phum001328,	5.76e-07
Biological process	regulation of cell cycle G1/S phase transition	GO:1902806	8	4.15e-09	5.06104	17	38	310	3507	Phum001713,Phum009237,Phum010446,Phum003272,Phum005267,Phum000807,Phum001647,Phum001472,Phum002778,Phum004068,Phum001152,Phum000063,Phum001371,Phum000023,Phum000021,Phum003987,Phum001328,	6.71e-07
Biological process	negative regulation of stem cell proliferation	GO:2000647	7	6.03e-09	4.47802	19	48	310	3507	Phum001713,Phum009237,Phum010446,Phum004127,Phum004125,Phum003272,Phum005267,Phum000807,Phum001647,Phum001472,Phum002778,Phum004068,Phum001152,Phum000063,Phum001371,Phum000023,Phum000021,Phum003987,Phum001328,	9.27e-07
Biological process	ERBB signaling pathway	GO:0038127	9	8.68e-09	3.62013	24	75	310	3507	Phum001713,Phum010656,Phum009237,Phum010446,Phum003914,Phum003272,Phum005267,Phum000807,Phum001647,Phum001472,Phum002778,Phum000714,Phum004495,Phum004068,Phum000050,Phum004424,Phum001152,Phum000063,Phum001371,Phum000023,Phum000021,Phum003987,Phum001328,Phum000005,	1.27e-06
Biological process	epidermal growth factor receptor signaling pathway	GO:0007173	10	8.68e-09	3.62013	24	75	310	3507	Phum001713,Phum010656,Phum009237,Phum010446,Phum003914,Phum003272,Phum005267,Phum000807,Phum001647,Phum001472,Phum002778,Phum000714,Phum004495,Phum004068,Phum000050,Phum004424,Phum001152,Phum000063,Phum001371,Phum000023,Phum000021,Phum003987,Phum001328,Phum000005,	1.27e-06
Biological process	regulation of defense response	GO:0031347	6	1.56e-08	3.5261	24	77	310	3507	Phum001713,Phum003929,Phum009237,Phum010446,Phum004127,Phum004125,Phum003272,Phum005267,Phum000807,Phum001047,Phum002766,Phum001647,Phum000140,Phum001472,Phum002778,Phum005325,Phum004068,Phum001152,Phum000063,Phum001371,Phum000023,Phum000021,Phum003987,Phum001328,	2.09e-06
Biological process	G1/S transition of mitotic cell cycle	GO:0000082	6	1.71e-08	4.69072	17	41	310	3507	Phum001713,Phum009237,Phum010446,Phum003272,Phum005267,Phum000807,Phum001647,Phum001472,Phum002778,Phum004068,Phum001152,Phum000063,Phum001371,Phum000023,Phum000021,Phum003987,Phum001328,	2.18e-06
Biological process	cell cycle G1/S phase transition	GO:0044843	5	2.64e-08	4.57903	17	42	310	3507	Phum001713,Phum009237,Phum010446,Phum003272,Phum005267,Phum000807,Phum001647,Phum001472,Phum002778,Phum004068,Phum001152,Phum000063,Phum001371,Phum000023,Phum000021,Phum003987,Phum001328,	3.24e-06
Biological process	regulation of ERBB signaling pathway	GO:1901184	7	2.73e-08	3.96944	20	57	310	3507	Phum001713,Phum010656,Phum009237,Phum010446,Phum003272,Phum005267,Phum000807,Phum001647,Phum001472,Phum002778,Phum000714,Phum004068,Phum004424,Phum001152,Phum000063,Phum001371,Phum000023,Phum000021,Phum003987,Phum001328,	3.22e-06
Biological process	regulation of epidermal growth factor receptor signaling pathway	GO:0042058	8	2.73e-08	3.96944	20	57	310	3507	Phum001713,Phum010656,Phum009237,Phum010446,Phum003272,Phum005267,Phum000807,Phum001647,Phum001472,Phum002778,Phum000714,Phum004068,Phum004424,Phum001152,Phum000063,Phum001371,Phum000023,Phum000021,Phum003987,Phum001328,	3.22e-06
Biological process	negative regulation of mitotic cell cycle phase transition	GO:1901991	9	2.85e-08	4.3326	18	47	310	3507	Phum001713,Phum009237,Phum010446,Phum003272,Phum005267,Phum000807,Phum001647,Phum006093,Phum001472,Phum002778,Phum004068,Phum001152,Phum000063,Phum001371,Phum000023,Phum000021,Phum003987,Phum001328,	3.13e-06
Biological process	regulation of response to biotic stimulus	GO:0002831	5	2.89e-08	3.32732	25	85	310	3507	Phum001713,Phum003929,Phum009237,Phum010446,Phum004127,Phum004125,Phum003272,Phum005267,Phum010604,Phum000807,Phum002766,Phum001647,Phum000140,Phum001472,Phum002778,Phum004068,Phum001152,Phum000063,Phum001371,Phum004688,Phum000028,Phum000023,Phum000021,Phum003987,Phum001328,	3.06e-06
Biological process	leg disc development	GO:0035218	7	4.81e-08	3.16275	26	93	310	3507	Phum001713,Phum009237,Phum010446,Phum003272,Phum005267,Phum010604,Phum000807,Phum001647,Phum002982,Phum001472,Phum002778,Phum006290,Phum008471,Phum004068,Phum005131,Phum001152,Phum000063,Phum001371,Phum001559,Phum010254,Phum010255,Phum000023,Phum000021,Phum003987,Phum001328,Phum001561,	4.93e-06
Biological process	negative regulation of neural precursor cell proliferation	GO:2000178	7	6.03e-08	4.37089	17	44	310	3507	Phum001713,Phum009237,Phum010446,Phum003272,Phum005267,Phum000807,Phum001647,Phum001472,Phum002778,Phum004068,Phum001152,Phum000063,Phum001371,Phum000023,Phum000021,Phum003987,Phum001328,	5.98e-06
Biological process	negative regulation of neuroblast proliferation	GO:0007406	9	6.03e-08	4.37089	17	44	310	3507	Phum001713,Phum009237,Phum010446,Phum003272,Phum005267,Phum000807,Phum001647,Phum001472,Phum002778,Phum004068,Phum001152,Phum000063,Phum001371,Phum000023,Phum000021,Phum003987,Phum001328,	5.98e-06
Biological process	regulation of stem cell proliferation	GO:0072091	6	7.37e-08	3.77097	20	60	310	3507	Phum001713,Phum009237,Phum010446,Phum004127,Phum004125,Phum003272,Phum005267,Phum000807,Phum001647,Phum001472,Phum002778,Phum010748,Phum004068,Phum001152,Phum000063,Phum001371,Phum000023,Phum000021,Phum003987,Phum001328,	6.86e-06
Biological process	imaginal disc-derived wing vein morphogenesis	GO:0008586	5	8.8e-08	4.07265	18	50	310	3507	Phum001713,Phum009237,Phum010446,Phum003272,Phum005267,Phum000807,Phum001647,Phum001472,Phum002778,Phum000752,Phum004068,Phum001152,Phum000063,Phum001371,Phum000023,Phum000021,Phum003987,Phum001328,	7.95e-06
Biological process	homeostatic process	GO:0042592	4	1.47e-07	2.08725	50	271	310	3507	Phum008107,Phum001713,Phum001508,Phum001512,Phum009237,Phum008110,Phum010440,Phum010446,Phum003914,Phum003272,Phum005267,Phum000807,Phum006585,Phum003205,Phum003206,Phum007829,Phum007823,Phum002374,Phum001647,Phum008275,Phum002982,Phum010355,Phum001472,Phum002778,Phum000723,Phum001868,Phum002716,Phum010587,Phum001870,Phum000903,Phum010748,Phum004068,Phum005122,Phum001152,Phum000063,Phum007905,Phu…	1.29e-05
Biological process	transmembrane receptor protein tyrosine kinase signaling pathway	GO:0007169	8	1.74e-07	2.57466	33	145	310	3507	Phum001713,Phum010656,Phum001508,Phum001512,Phum009237,Phum010446,Phum003914,Phum003272,Phum005267,Phum000807,Phum002374,Phum001647,Phum001472,Phum002778,Phum000714,Phum004495,Phum010748,Phum004068,Phum007789,Phum000050,Phum004424,Phum001152,Phum000063,Phum000032,Phum001371,Phum001548,Phum003735,Phum003734,Phum000023,Phum000021,Phum003987,Phum001328,Phum000005,	1.49e-05
Biological process	negative regulation of mitotic cell cycle	GO:0045930	7	2.17e-07	3.70595	19	58	310	3507	Phum001713,Phum009237,Phum010446,Phum003272,Phum005267,Phum000807,Phum001647,Phum006093,Phum001472,Phum002778,Phum010748,Phum004068,Phum001152,Phum000063,Phum001371,Phum000023,Phum000021,Phum003987,Phum001328,	1.8e-05
Biological process	regulation of neuroblast proliferation	GO:1902692	7	3.4e-07	3.77097	18	54	310	3507	Phum001713,Phum009237,Phum010446,Phum003272,Phum005267,Phum000807,Phum001647,Phum001472,Phum002778,Phum010748,Phum004068,Phum001152,Phum000063,Phum001371,Phum000023,Phum000021,Phum003987,Phum001328,	2.75e-05
Biological process	imaginal disc-derived leg morphogenesis	GO:0007480	6	3.55e-07	3.1349	23	83	310	3507	Phum001713,Phum009237,Phum010446,Phum003272,Phum005267,Phum000807,Phum001647,Phum002982,Phum001472,Phum002778,Phum006290,Phum008471,Phum004068,Phum005131,Phum001152,Phum000063,Phum001371,Phum001559,Phum000023,Phum000021,Phum003987,Phum001328,Phum001561,	2.79e-05
Biological process	peptidyl-amino acid modification	GO:0018193	8	3.88e-07	2.41434	35	164	310	3507	Phum001713,Phum010656,Phum009237,Phum010440,Phum010446,Phum003272,Phum005267,Phum000807,Phum000174,Phum001047,Phum002374,Phum006504,Phum006503,Phum001647,Phum001472,Phum002778,Phum007123,Phum007122,Phum000714,Phum005325,Phum010748,Phum004068,Phum003337,Phum004424,Phum003336,Phum001152,Phum000063,Phum000032,Phum001371,Phum006611,Phum006610,Phum000023,Phum000021,Phum003987,Phum001328,	2.98e-05
Biological process	leg disc morphogenesis	GO:0007478	8	4.5e-07	3.09758	23	84	310	3507	Phum001713,Phum009237,Phum010446,Phum003272,Phum005267,Phum000807,Phum001647,Phum002982,Phum001472,Phum002778,Phum006290,Phum008471,Phum004068,Phum005131,Phum001152,Phum000063,Phum001371,Phum001559,Phum000023,Phum000021,Phum003987,Phum001328,Phum001561,	3.37e-05
Biological process	regulation of transcription by RNA polymerase II	GO:0006357	11	4.6e-07	1.91977	56	330	310	3507	Phum001713,Phum001508,Phum001512,Phum002845,Phum009237,Phum010446,Phum007401,Phum005206,Phum004127,Phum004125,Phum003272,Phum005267,Phum006339,Phum004390,Phum010604,Phum000807,Phum001484,Phum001483,Phum005645,Phum005655,Phum003858,Phum003859,Phum001647,Phum002982,Phum005823,Phum001472,Phum002778,Phum006498,Phum010751,Phum001868,Phum002716,Phum001870,Phum002946,Phum005351,Phum010748,Phum010749,Phu…	3.37e-05
Biological process	regulation of neural precursor cell proliferation	GO:2000177	6	4.65e-07	3.7024	18	55	310	3507	Phum001713,Phum009237,Phum010446,Phum003272,Phum005267,Phum000807,Phum001647,Phum001472,Phum002778,Phum010748,Phum004068,Phum001152,Phum000063,Phum001371,Phum000023,Phum000021,Phum003987,Phum001328,	3.32e-05
Biological process	regulation of cell population proliferation	GO:0042127	5	7.18e-07	2.35685	35	168	310	3507	Phum001713,Phum009237,Phum010446,Phum004127,Phum004125,Phum003272,Phum005267,Phum000807,Phum002374,Phum001647,Phum001472,Phum002778,Phum000714,Phum006290,Phum004495,Phum010748,Phum004068,Phum000050,Phum004424,Phum001152,Phum000063,Phum000032,Phum001371,Phum006611,Phum006610,Phum003735,Phum003734,Phum001559,Phum002622,Phum000023,Phum000021,Phum003987,Phum001328,Phum001561,Phum000005,	5.01e-05
Biological process	cell morphogenesis	GO:0000902	4	7.45e-07	1.72735	71	465	310	3507	Phum001713,Phum010656,Phum001508,Phum001512,Phum002845,Phum009475,Phum009476,Phum009237,Phum010446,Phum007657,Phum007629,Phum004127,Phum004125,Phum003272,Phum005267,Phum000807,Phum003071,Phum003205,Phum003206,Phum002593,Phum004103,Phum006977,Phum002374,Phum005655,Phum001647,Phum002982,Phum003831,Phum001472,Phum002778,Phum000124,Phum000973,Phum010751,Phum006022,Phum006290,Phum006410,Phum010748,Phu…	5.09e-05
Biological process	peptidyl-lysine modification	GO:0018205	9	8.3e-07	2.77486	26	106	310	3507	Phum001713,Phum009237,Phum010446,Phum003272,Phum005267,Phum000807,Phum001047,Phum001647,Phum001472,Phum002778,Phum007123,Phum007122,Phum005325,Phum010748,Phum004068,Phum003337,Phum003336,Phum001152,Phum000063,Phum001371,Phum006611,Phum006610,Phum000023,Phum000021,Phum003987,Phum001328,	5.55e-05
Biological process	regulation of immune system process	GO:0002682	4	9.54e-07	2.48723	31	141	310	3507	Phum001713,Phum003929,Phum009237,Phum010446,Phum004127,Phum004125,Phum003272,Phum005267,Phum010604,Phum000807,Phum001047,Phum002766,Phum001647,Phum001472,Phum002778,Phum005325,Phum010748,Phum004068,Phum009967,Phum009968,Phum001152,Phum000063,Phum001371,Phum004688,Phum003735,Phum003734,Phum000028,Phum000023,Phum000021,Phum003987,Phum001328,	6.24e-05
Biological process	histone acetylation	GO:0016573	12	9.68e-07	3.16761	21	75	310	3507	Phum001713,Phum009237,Phum010446,Phum003272,Phum005267,Phum000807,Phum001647,Phum001472,Phum002778,Phum004068,Phum003337,Phum003336,Phum001152,Phum000063,Phum001371,Phum006611,Phum006610,Phum000023,Phum000021,Phum003987,Phum001328,	6.2e-05
Biological process	internal peptidyl-lysine acetylation	GO:0018393	11	9.68e-07	3.16761	21	75	310	3507	Phum001713,Phum009237,Phum010446,Phum003272,Phum005267,Phum000807,Phum001647,Phum001472,Phum002778,Phum004068,Phum003337,Phum003336,Phum001152,Phum000063,Phum001371,Phum006611,Phum006610,Phum000023,Phum000021,Phum003987,Phum001328,	6.2e-05
Biological process	peptidyl-lysine acetylation	GO:0018394	10	9.68e-07	3.16761	21	75	310	3507	Phum001713,Phum009237,Phum010446,Phum003272,Phum005267,Phum000807,Phum001647,Phum001472,Phum002778,Phum004068,Phum003337,Phum003336,Phum001152,Phum000063,Phum001371,Phum006611,Phum006610,Phum000023,Phum000021,Phum003987,Phum001328,	6.2e-05
Biological process	protein acetylation	GO:0006473	9	9.68e-07	3.16761	21	75	310	3507	Phum001713,Phum009237,Phum010446,Phum003272,Phum005267,Phum000807,Phum001647,Phum001472,Phum002778,Phum004068,Phum003337,Phum003336,Phum001152,Phum000063,Phum001371,Phum006611,Phum006610,Phum000023,Phum000021,Phum003987,Phum001328,	6.2e-05
Biological process	internal protein amino acid acetylation	GO:0006475	10	9.68e-07	3.16761	21	75	310	3507	Phum001713,Phum009237,Phum010446,Phum003272,Phum005267,Phum000807,Phum001647,Phum001472,Phum002778,Phum004068,Phum003337,Phum003336,Phum001152,Phum000063,Phum001371,Phum006611,Phum006610,Phum000023,Phum000021,Phum003987,Phum001328,	6.2e-05
Biological process	transcription by RNA polymerase II	GO:0006366	11	1.21e-06	1.85298	57	348	310	3507	Phum001713,Phum001508,Phum001512,Phum002845,Phum009237,Phum010446,Phum007401,Phum005206,Phum004127,Phum004125,Phum005457,Phum003272,Phum005267,Phum006339,Phum004390,Phum010604,Phum000807,Phum001484,Phum001483,Phum005645,Phum005655,Phum003858,Phum003859,Phum001647,Phum002982,Phum005823,Phum001472,Phum002778,Phum006498,Phum010751,Phum001868,Phum002716,Phum001870,Phum002946,Phum005351,Phum010748,Phu…	7.03e-05
Biological process	iron ion homeostasis	GO:0055072	10	1.23e-06	7.54194	8	12	310	3507	Phum008110,Phum007829,Phum007823,Phum010355,Phum002716,Phum001370,Phum000075,Phum000021,	7.02e-05
Biological process	iron ion transport	GO:0006826	9	1.23e-06	7.54194	8	12	310	3507	Phum008110,Phum007829,Phum007823,Phum010355,Phum002716,Phum001370,Phum000075,Phum000021,	7.02e-05
Biological process	imaginal disc-derived wing vein specification	GO:0007474	5	1.35e-06	3.62867	17	53	310	3507	Phum001713,Phum009237,Phum010446,Phum003272,Phum005267,Phum000807,Phum001647,Phum001472,Phum002778,Phum004068,Phum001152,Phum000063,Phum001371,Phum000023,Phum000021,Phum003987,Phum001328,	7.41e-05
Biological process	dendrite development	GO:0016358	8	1.55e-06	2.43542	31	144	310	3507	Phum001713,Phum002845,Phum002602,Phum009237,Phum010446,Phum007657,Phum004127,Phum004125,Phum003272,Phum005267,Phum000807,Phum003071,Phum001647,Phum002982,Phum003831,Phum001472,Phum002778,Phum000124,Phum004068,Phum005758,Phum001152,Phum000063,Phum004409,Phum001371,Phum004454,Phum000089,Phum002622,Phum000023,Phum000021,Phum003987,Phum001328,	8.36e-05
Biological process	regulation of response to external stimulus	GO:0032101	5	1.58e-06	2.47728	30	137	310	3507	Phum001713,Phum005041,Phum003929,Phum009237,Phum010446,Phum004127,Phum004125,Phum003272,Phum005267,Phum010604,Phum000807,Phum001047,Phum002766,Phum001647,Phum000140,Phum001472,Phum002778,Phum005325,Phum004068,Phum004657,Phum001152,Phum000063,Phum001371,Phum004454,Phum004688,Phum000028,Phum000023,Phum000021,Phum003987,Phum001328,	8.38e-05
Biological process	negative regulation of neurogenesis	GO:0050768	8	1.6e-06	3.18673	20	71	310	3507	Phum001713,Phum009237,Phum010446,Phum003272,Phum005267,Phum000807,Phum001647,Phum001472,Phum002778,Phum006290,Phum010748,Phum004068,Phum001152,Phum000063,Phum001371,Phum002878,Phum000023,Phum000021,Phum003987,Phum001328,	8.31e-05
Biological process	positive regulation of RNA metabolic process	GO:0051254	8	1.96e-06	1.99385	46	261	310	3507	Phum001713,Phum002845,Phum009237,Phum010446,Phum007401,Phum005206,Phum004127,Phum004125,Phum003272,Phum005267,Phum004390,Phum000807,Phum003205,Phum003206,Phum005645,Phum005655,Phum003858,Phum003859,Phum001647,Phum002982,Phum001472,Phum002778,Phum006498,Phum010751,Phum001868,Phum001870,Phum005345,Phum010748,Phum010749,Phum004068,Phum006483,Phum001152,Phum000063,Phum001379,Phum001371,Phum000097,Phu…	0.0001
Biological process	negative regulation of cell population proliferation	GO:0008285	6	1.96e-06	3.04578	21	78	310	3507	Phum001713,Phum009237,Phum010446,Phum004127,Phum004125,Phum003272,Phum005267,Phum000807,Phum001647,Phum001472,Phum002778,Phum010748,Phum004068,Phum001152,Phum000063,Phum001371,Phum002622,Phum000023,Phum000021,Phum003987,Phum001328,	9.9e-05
Biological process	negative regulation of cell development	GO:0010721	7	1.96e-06	3.04578	21	78	310	3507	Phum001713,Phum009237,Phum010446,Phum003272,Phum005267,Phum000807,Phum001647,Phum001472,Phum002778,Phum006290,Phum010748,Phum004068,Phum001152,Phum000063,Phum001371,Phum002878,Phum000226,Phum000023,Phum000021,Phum003987,Phum001328,	9.9e-05
Biological process	protein acylation	GO:0043543	8	1.96e-06	3.04578	21	78	310	3507	Phum001713,Phum009237,Phum010446,Phum003272,Phum005267,Phum000807,Phum001647,Phum001472,Phum002778,Phum004068,Phum003337,Phum003336,Phum001152,Phum000063,Phum001371,Phum006611,Phum006610,Phum000023,Phum000021,Phum003987,Phum001328,	9.9e-05
Biological process	negative regulation of cell cycle phase transition	GO:1901988	8	3.35e-06	3.28439	18	62	310	3507	Phum001713,Phum009237,Phum010446,Phum003272,Phum005267,Phum000807,Phum001647,Phum006093,Phum001472,Phum002778,Phum004068,Phum001152,Phum000063,Phum001371,Phum000023,Phum000021,Phum003987,Phum001328,	0.000161
Biological process	dendrite morphogenesis	GO:0048813	10	3.61e-06	2.43018	29	135	310	3507	Phum001713,Phum002845,Phum009237,Phum010446,Phum007657,Phum004127,Phum004125,Phum003272,Phum005267,Phum000807,Phum003071,Phum001647,Phum002982,Phum003831,Phum001472,Phum002778,Phum000124,Phum004068,Phum005758,Phum001152,Phum000063,Phum004409,Phum001371,Phum004454,Phum000089,Phum000023,Phum000021,Phum003987,Phum001328,	0.000171
Biological process	negative regulation of cell differentiation	GO:0045596	6	4.28e-06	2.61873	25	108	310	3507	Phum001713,Phum009237,Phum010446,Phum003272,Phum005267,Phum000807,Phum001047,Phum001647,Phum001472,Phum002778,Phum006290,Phum005325,Phum010748,Phum004068,Phum009967,Phum009968,Phum001152,Phum000063,Phum001371,Phum002878,Phum000226,Phum000023,Phum000021,Phum003987,Phum001328,	0.000199
Biological process	neuron projection development	GO:0031175	7	6.14e-06	1.74272	59	383	310	3507	Phum001713,Phum010656,Phum001508,Phum001512,Phum002845,Phum002602,Phum009237,Phum010440,Phum010446,Phum007657,Phum004127,Phum004125,Phum003272,Phum005267,Phum000807,Phum003071,Phum003205,Phum003206,Phum005889,Phum005888,Phum002374,Phum005655,Phum001647,Phum002982,Phum003831,Phum001472,Phum002778,Phum000124,Phum000973,Phum006022,Phum006410,Phum010748,Phum004068,Phum009967,Phum009968,Phum005758,Phu…	0.000282
Biological process	positive regulation of nucleobase-containing compound metabolic process	GO:0045935	7	7.09e-06	1.9062	46	273	310	3507	Phum001713,Phum002845,Phum009237,Phum010446,Phum007401,Phum005206,Phum004127,Phum004125,Phum003272,Phum005267,Phum004390,Phum000807,Phum003205,Phum003206,Phum005645,Phum005655,Phum003858,Phum003859,Phum001647,Phum002982,Phum001472,Phum002778,Phum006498,Phum010751,Phum001868,Phum001870,Phum005345,Phum010748,Phum010749,Phum004068,Phum006483,Phum001152,Phum000063,Phum001379,Phum001371,Phum000097,Phu…	0.00032
Biological process	enzyme linked receptor protein signaling pathway	GO:0007167	7	7.74e-06	2.11018	36	193	310	3507	Phum001713,Phum010656,Phum001508,Phum001512,Phum009237,Phum010446,Phum003914,Phum003272,Phum005267,Phum000807,Phum002374,Phum001647,Phum001472,Phum002778,Phum000714,Phum004495,Phum010748,Phum004068,Phum007789,Phum000050,Phum004424,Phum001152,Phum000063,Phum000032,Phum001371,Phum007955,Phum001548,Phum003735,Phum003734,Phum001559,Phum000023,Phum000021,Phum003987,Phum001328,Phum001561,Phum000005,	0.000345
Biological process	innate immune response	GO:0045087	7	7.78e-06	2.73499	22	91	310	3507	Phum001713,Phum003929,Phum009237,Phum010446,Phum004127,Phum004125,Phum003272,Phum005267,Phum000807,Phum002766,Phum001647,Phum001472,Phum002778,Phum003635,Phum004068,Phum001152,Phum000063,Phum001371,Phum000023,Phum000021,Phum003987,Phum001328,	0.000342
Biological process	positive regulation of RNA biosynthetic process	GO:1902680	9	8.73e-06	1.9634	42	242	310	3507	Phum001713,Phum002845,Phum009237,Phum010446,Phum007401,Phum005206,Phum004127,Phum004125,Phum003272,Phum005267,Phum004390,Phum000807,Phum003205,Phum003206,Phum005645,Phum005655,Phum003858,Phum003859,Phum001647,Phum002982,Phum001472,Phum002778,Phum006498,Phum010751,Phum001868,Phum001870,Phum005345,Phum010748,Phum010749,Phum004068,Phum006483,Phum001152,Phum000063,Phum001371,Phum001559,Phum003767,Phu…	0.000378
Biological process	positive regulation of nucleic acid-templated transcription	GO:1903508	10	8.73e-06	1.9634	42	242	310	3507	Phum001713,Phum002845,Phum009237,Phum010446,Phum007401,Phum005206,Phum004127,Phum004125,Phum003272,Phum005267,Phum004390,Phum000807,Phum003205,Phum003206,Phum005645,Phum005655,Phum003858,Phum003859,Phum001647,Phum002982,Phum001472,Phum002778,Phum006498,Phum010751,Phum001868,Phum001870,Phum005345,Phum010748,Phum010749,Phum004068,Phum006483,Phum001152,Phum000063,Phum001371,Phum001559,Phum003767,Phu…	0.000378
Biological process	transition metal ion homeostasis	GO:0055076	9	1.02e-05	4.91865	10	23	310	3507	Phum008110,Phum003914,Phum007829,Phum007823,Phum010355,Phum002716,Phum001370,Phum003368,Phum000075,Phum000021,	0.000428
Biological process	neuron differentiation	GO:0030182	5	1.57e-05	1.54356	79	579	310	3507	Phum001713,Phum010656,Phum001508,Phum001512,Phum002845,Phum002602,Phum009237,Phum010440,Phum010446,Phum007657,Phum005206,Phum004127,Phum004125,Phum003272,Phum005267,Phum000807,Phum003071,Phum003205,Phum003206,Phum007801,Phum005889,Phum005888,Phum002374,Phum005655,Phum001647,Phum008275,Phum002982,Phum003831,Phum001472,Phum002778,Phum000124,Phum000973,Phum009537,Phum010751,Phum006022,Phum001868,Phu…	0.000652
Biological process	transition metal ion transport	GO:0000041	8	1.61e-05	4.71371	10	24	310	3507	Phum008110,Phum003914,Phum007829,Phum007823,Phum010355,Phum002716,Phum001370,Phum003368,Phum000075,Phum000021,	0.000659
Biological process	negative regulation of cell cycle process	GO:0010948	7	2.17e-05	2.90903	18	70	310	3507	Phum001713,Phum009237,Phum010446,Phum003272,Phum005267,Phum000807,Phum001647,Phum006093,Phum001472,Phum002778,Phum004068,Phum001152,Phum000063,Phum001371,Phum000023,Phum000021,Phum003987,Phum001328,	0.000877
Biological process	negative regulation of cell cycle	GO:0045786	6	2.42e-05	2.7915	19	77	310	3507	Phum001713,Phum009237,Phum010446,Phum003272,Phum005267,Phum000807,Phum001647,Phum006093,Phum001472,Phum002778,Phum010748,Phum004068,Phum001152,Phum000063,Phum001371,Phum000023,Phum000021,Phum003987,Phum001328,	0.000965
Biological process	embryo development ending in birth or egg hatching	GO:0009792	6	2.75e-05	2.20184	29	149	310	3507	Phum001508,Phum001512,Phum009475,Phum009476,Phum003914,Phum007401,Phum005206,Phum007212,Phum007211,Phum007801,Phum002374,Phum000973,Phum000714,Phum010751,Phum009709,Phum004495,Phum010748,Phum010749,Phum006483,Phum000050,Phum004424,Phum000032,Phum010264,Phum002432,Phum000022,Phum000024,Phum000025,Phum000021,Phum000005,	0.00108386
Biological process	meiotic chromosome condensation	GO:0010032	10	2.92e-05	9.42742	5	6	310	3507	Phum008839,Phum000947,Phum001398,Phum010263,Phum004608,	0.00113411
Biological process	body morphogenesis	GO:0010171	4	3.04e-05	7.54194	6	9	310	3507	Phum004495,Phum000050,Phum004454,Phum001559,Phum001561,Phum000005,	0.00116791
Biological process	germ-line stem-cell niche homeostasis	GO:0060250	6	3.04e-05	7.54194	6	9	310	3507	Phum003205,Phum003206,Phum002374,Phum000032,Phum003735,Phum003734,	0.00116791
Biological process	positive regulation of transcription, DNA-templated	GO:0045893	11	3.22e-05	1.90133	40	238	310	3507	Phum001713,Phum002845,Phum009237,Phum010446,Phum007401,Phum005206,Phum004127,Phum004125,Phum003272,Phum005267,Phum004390,Phum000807,Phum005645,Phum005655,Phum003858,Phum003859,Phum001647,Phum002982,Phum001472,Phum002778,Phum006498,Phum010751,Phum001868,Phum001870,Phum005345,Phum010748,Phum010749,Phum004068,Phum006483,Phum001152,Phum000063,Phum001371,Phum001559,Phum003767,Phum000023,Phum000021,Phu…	0.00120505
Biological process	positive regulation of macromolecule biosynthetic process	GO:0010557	7	3.5e-05	1.84263	43	264	310	3507	Phum001713,Phum002845,Phum009237,Phum010446,Phum007401,Phum005206,Phum004127,Phum004125,Phum003272,Phum005267,Phum004390,Phum000807,Phum003205,Phum003206,Phum005645,Phum005655,Phum003858,Phum003859,Phum001647,Phum002982,Phum001472,Phum002778,Phum006498,Phum010751,Phum001868,Phum001870,Phum005345,Phum010748,Phum010749,Phum004068,Phum006483,Phum001152,Phum000063,Phum001371,Phum001559,Phum003767,Phu…	0.00129568
Biological process	cellular component morphogenesis	GO:0032989	5	3.57e-05	1.55148	72	525	310	3507	Phum001713,Phum010656,Phum001508,Phum001512,Phum002845,Phum009237,Phum010440,Phum010446,Phum007657,Phum004127,Phum004125,Phum003272,Phum007448,Phum005267,Phum006579,Phum000807,Phum003071,Phum003205,Phum003206,Phum002593,Phum004103,Phum006977,Phum002374,Phum005655,Phum001647,Phum002982,Phum003831,Phum001238,Phum001472,Phum002778,Phum000124,Phum000973,Phum010751,Phum006022,Phum006290,Phum007391,Phu…	0.00130483
Biological process	regulation of response to stress	GO:0080134	5	3.83e-05	2.1	31	167	310	3507	Phum001713,Phum001508,Phum003929,Phum001512,Phum009237,Phum010446,Phum003914,Phum004127,Phum004125,Phum003272,Phum005267,Phum000807,Phum001047,Phum002766,Phum001647,Phum008275,Phum000140,Phum001472,Phum002778,Phum005325,Phum010748,Phum004068,Phum001152,Phum000063,Phum001371,Phum001341,Phum000023,Phum000021,Phum003987,Phum001328,Phum000009,	0.00138519
Biological process	cell population proliferation	GO:0008283	3	3.85e-05	1.83568	43	265	310	3507	Phum001713,Phum009237,Phum008110,Phum010446,Phum004127,Phum004125,Phum003272,Phum005267,Phum000807,Phum002374,Phum001647,Phum003831,Phum001472,Phum002778,Phum000124,Phum000714,Phum006022,Phum006290,Phum004495,Phum010748,Phum004068,Phum000050,Phum004424,Phum001152,Phum000063,Phum000032,Phum003318,Phum001371,Phum006611,Phum006610,Phum000089,Phum002639,Phum003735,Phum003734,Phum001559,Phum002622,Phu…	0.00137488
Biological process	cellular transition metal ion homeostasis	GO:0046916	10	4.24e-05	6.09156	7	13	310	3507	Phum008110,Phum003914,Phum002716,Phum001370,Phum003368,Phum000075,Phum000021,	0.00149909
Biological process	stem cell proliferation	GO:0072089	4	4.54e-05	2.4642	22	101	310	3507	Phum001713,Phum009237,Phum010446,Phum004127,Phum004125,Phum003272,Phum005267,Phum000807,Phum001647,Phum001472,Phum002778,Phum006022,Phum010748,Phum004068,Phum001152,Phum000063,Phum001371,Phum003527,Phum000023,Phum000021,Phum003987,Phum001328,	0.00158494
Biological process	plasma membrane bounded cell projection organization	GO:0120036	6	5.09e-05	1.57521	66	474	310	3507	Phum001713,Phum010656,Phum001508,Phum001512,Phum002845,Phum002602,Phum009237,Phum010440,Phum010446,Phum007657,Phum005206,Phum004127,Phum004125,Phum003272,Phum005267,Phum000807,Phum003071,Phum003205,Phum003206,Phum007801,Phum000174,Phum005889,Phum005888,Phum002374,Phum005655,Phum001647,Phum002982,Phum003831,Phum001472,Phum002778,Phum000124,Phum000973,Phum009537,Phum006022,Phum006410,Phum010748,Phu…	0.0017591
Biological process	regulation of mitotic cell cycle phase transition	GO:1901990	8	5.92e-05	2.7151	18	75	310	3507	Phum001713,Phum009237,Phum010446,Phum003272,Phum005267,Phum000807,Phum001647,Phum006093,Phum001472,Phum002778,Phum004068,Phum001152,Phum000063,Phum001371,Phum000023,Phum000021,Phum003987,Phum001328,	0.00202256
Biological process	cell morphogenesis involved in differentiation	GO:0000904	5	6.28e-05	1.64551	56	385	310	3507	Phum001713,Phum010656,Phum001508,Phum001512,Phum002845,Phum009237,Phum010446,Phum007657,Phum004127,Phum004125,Phum003272,Phum005267,Phum000807,Phum003071,Phum003205,Phum003206,Phum002374,Phum005655,Phum001647,Phum002982,Phum003831,Phum001472,Phum002778,Phum000124,Phum000973,Phum006022,Phum006290,Phum010748,Phum004068,Phum009967,Phum009968,Phum005758,Phum001152,Phum000063,Phum000037,Phum005968,Phu…	0.00197001
Biological process	neuroblast proliferation	GO:0007405	5	6.35e-05	2.54223	20	89	310	3507	Phum001713,Phum009237,Phum010446,Phum003272,Phum005267,Phum000807,Phum001647,Phum001472,Phum002778,Phum006022,Phum010748,Phum004068,Phum001152,Phum000063,Phum001371,Phum003527,Phum000023,Phum000021,Phum003987,Phum001328,	0.00197031
Biological process	cell projection organization	GO:0030030	5	8.18e-05	1.55229	66	481	310	3507	Phum001713,Phum010656,Phum001508,Phum001512,Phum002845,Phum002602,Phum009237,Phum010440,Phum010446,Phum007657,Phum005206,Phum004127,Phum004125,Phum003272,Phum005267,Phum000807,Phum003071,Phum003205,Phum003206,Phum007801,Phum000174,Phum005889,Phum005888,Phum002374,Phum005655,Phum001647,Phum002982,Phum003831,Phum001472,Phum002778,Phum000124,Phum000973,Phum009537,Phum006022,Phum006410,Phum010748,Phu…	0.00251305
Biological process	iron import into cell	GO:0033212	12	9.47e-05	8.08065	5	7	310	3507	Phum008110,Phum002716,Phum001370,Phum000075,Phum000021,	0.00287988
Biological process	cellular iron ion homeostasis	GO:0006879	11	9.47e-05	8.08065	5	7	310	3507	Phum008110,Phum002716,Phum001370,Phum000075,Phum000021,	0.00287988
Biological process	imaginal disc-derived wing morphogenesis	GO:0007476	6	9.74e-05	1.83072	39	241	310	3507	Phum001713,Phum009237,Phum010446,Phum003272,Phum005267,Phum000807,Phum007801,Phum007616,Phum007617,Phum005889,Phum005888,Phum001647,Phum005823,Phum001472,Phum002778,Phum000714,Phum006498,Phum009537,Phum010751,Phum000752,Phum006290,Phum010748,Phum010749,Phum004068,Phum006483,Phum004424,Phum001152,Phum000063,Phum001371,Phum001559,Phum010254,Phum010255,Phum003760,Phum000023,Phum000021,Phum003987,Phu…	0.00290645
Biological process	regionalization	GO:0003002	4	9.98e-05	1.6571	52	355	310	3507	Phum001713,Phum001508,Phum001512,Phum009237,Phum010446,Phum007401,Phum007657,Phum005206,Phum003272,Phum005267,Phum006579,Phum007663,Phum010604,Phum000807,Phum006585,Phum007801,Phum006995,Phum005889,Phum005888,Phum001647,Phum002982,Phum003831,Phum005823,Phum001238,Phum001472,Phum002778,Phum010751,Phum006290,Phum010748,Phum010749,Phum004068,Phum006483,Phum004062,Phum001152,Phum000063,Phum001371,Phu…	0.00294894
Biological process	neural precursor cell proliferation	GO:0061351	4	0.000104	2.45933	20	92	310	3507	Phum001713,Phum009237,Phum010446,Phum003272,Phum005267,Phum000807,Phum001647,Phum001472,Phum002778,Phum006022,Phum010748,Phum004068,Phum001152,Phum000063,Phum001371,Phum003527,Phum000023,Phum000021,Phum003987,Phum001328,	0.00305356
Biological process	positive regulation of biosynthetic process	GO:0009891	6	0.000116	1.74045	44	286	310	3507	Phum001713,Phum002845,Phum009237,Phum010446,Phum007401,Phum005206,Phum004127,Phum004125,Phum003272,Phum005267,Phum004390,Phum000807,Phum003205,Phum003206,Phum005645,Phum005655,Phum003858,Phum003859,Phum001647,Phum002982,Phum001472,Phum002778,Phum006498,Phum010751,Phum001868,Phum001870,Phum005345,Phum010748,Phum010749,Phum004068,Phum006483,Phum004062,Phum001152,Phum000063,Phum001371,Phum001559,Phu…	0.00337571
Biological process	positive regulation of cellular biosynthetic process	GO:0031328	7	0.000116	1.74045	44	286	310	3507	Phum001713,Phum002845,Phum009237,Phum010446,Phum007401,Phum005206,Phum004127,Phum004125,Phum003272,Phum005267,Phum004390,Phum000807,Phum003205,Phum003206,Phum005645,Phum005655,Phum003858,Phum003859,Phum001647,Phum002982,Phum001472,Phum002778,Phum006498,Phum010751,Phum001868,Phum001870,Phum005345,Phum010748,Phum010749,Phum004068,Phum006483,Phum004062,Phum001152,Phum000063,Phum001371,Phum001559,Phu…	0.00337571
Biological process	cell surface receptor signaling pathway	GO:0007166	6	0.000134	1.55521	62	451	310	3507	Phum001713,Phum010656,Phum001508,Phum001512,Phum009237,Phum010446,Phum003914,Phum004127,Phum004125,Phum003272,Phum005267,Phum000807,Phum006585,Phum001267,Phum005889,Phum005888,Phum001047,Phum002374,Phum001647,Phum001472,Phum002778,Phum003635,Phum000124,Phum000973,Phum000714,Phum010751,Phum000752,Phum006290,Phum009709,Phum004495,Phum005325,Phum010748,Phum010749,Phum004068,Phum006483,Phum007789,Phu…	0.00382081
Biological process	adherens junction assembly	GO:0034333	8	0.000136	5.27935	7	15	310	3507	Phum010751,Phum009709,Phum010748,Phum010749,Phum006483,Phum010264,Phum000025,	0.00383745
Biological process	wing disc morphogenesis	GO:0007472	8	0.000141	1.80083	39	245	310	3507	Phum001713,Phum009237,Phum010446,Phum003272,Phum005267,Phum000807,Phum007801,Phum007616,Phum007617,Phum005889,Phum005888,Phum001647,Phum005823,Phum001472,Phum002778,Phum000714,Phum006498,Phum009537,Phum010751,Phum000752,Phum006290,Phum010748,Phum010749,Phum004068,Phum006483,Phum004424,Phum001152,Phum000063,Phum001371,Phum001559,Phum010254,Phum010255,Phum003760,Phum000023,Phum000021,Phum003987,Phu…	0.00393231
Biological process	negative regulation of secretion by cell	GO:1903531	8	0.000143	6.17067	6	11	310	3507	Phum003914,Phum005210,Phum002374,Phum000708,Phum000032,Phum000482,	0.00396932
Biological process	generation of neurons	GO:0048699	6	0.000152	1.43354	83	655	310	3507	Phum001713,Phum010656,Phum001508,Phum001512,Phum002845,Phum002602,Phum009237,Phum010440,Phum010446,Phum007657,Phum005206,Phum004127,Phum004125,Phum003272,Phum005267,Phum000807,Phum003071,Phum003205,Phum003206,Phum007801,Phum005889,Phum005888,Phum002374,Phum005655,Phum001647,Phum008275,Phum002982,Phum003831,Phum001472,Phum002778,Phum000124,Phum000973,Phum000714,Phum009537,Phum010751,Phum006022,Phu…	0.00415742
Biological process	positive regulation of nitrogen compound metabolic process	GO:0051173	6	0.000164	1.56681	59	426	310	3507	Phum001713,Phum002845,Phum009237,Phum010440,Phum010446,Phum003914,Phum007401,Phum005206,Phum004127,Phum004125,Phum003272,Phum005267,Phum004390,Phum000807,Phum003205,Phum003206,Phum005645,Phum001047,Phum005655,Phum003858,Phum003859,Phum001647,Phum002982,Phum001472,Phum002778,Phum000714,Phum006498,Phum010751,Phum001868,Phum001870,Phum000752,Phum009709,Phum005345,Phum005325,Phum010748,Phum010749,Phu…	0.00445458
Biological process	chromatin organization	GO:0006325	5	0.00018	1.7503	41	265	310	3507	Phum001713,Phum009237,Phum010446,Phum007401,Phum005457,Phum003272,Phum005267,Phum010604,Phum000807,Phum006995,Phum002392,Phum001647,Phum003831,Phum001472,Phum002778,Phum007123,Phum007122,Phum002716,Phum008266,Phum008839,Phum010748,Phum000947,Phum004068,Phum004062,Phum010729,Phum003337,Phum001398,Phum003336,Phum001152,Phum000063,Phum001371,Phum001370,Phum006611,Phum006610,Phum000075,Phum010263,Phu…	0.00484126
Biological process	defense response	GO:0006952	4	0.000183	1.91541	32	189	310	3507	Phum001713,Phum005071,Phum003929,Phum009237,Phum010446,Phum004127,Phum004125,Phum003272,Phum005267,Phum000807,Phum006995,Phum001047,Phum002766,Phum001647,Phum005832,Phum000140,Phum001472,Phum002778,Phum003635,Phum005325,Phum004068,Phum001152,Phum000063,Phum000037,Phum001371,Phum002874,Phum001553,Phum003527,Phum000023,Phum000021,Phum003987,Phum001328,	0.00488024
Biological process	developmental cell growth	GO:0048588	4	0.000184	2.78186	15	61	310	3507	Phum010656,Phum002845,Phum000805,Phum003205,Phum003206,Phum005889,Phum005888,Phum002374,Phum008473,Phum010748,Phum007905,Phum000032,Phum002878,Phum003735,Phum003734,	0.00487564
Biological process	pattern specification process	GO:0007389	3	0.00019	1.59921	54	382	310	3507	Phum001713,Phum001508,Phum001512,Phum009237,Phum010446,Phum007401,Phum007657,Phum005206,Phum003272,Phum005267,Phum006579,Phum007663,Phum010604,Phum000807,Phum006585,Phum007801,Phum006995,Phum005889,Phum005888,Phum001647,Phum002982,Phum003831,Phum005823,Phum001238,Phum001472,Phum002778,Phum000714,Phum010751,Phum006290,Phum010748,Phum010749,Phum004068,Phum006483,Phum004062,Phum004424,Phum001152,Phu…	0.0049999
Biological process	nervous system process	GO:0050877	4	0.000207	1.69887	44	293	310	3507	Phum001958,Phum000835,Phum005206,Phum006727,Phum006725,Phum002108,Phum002107,Phum005889,Phum005888,Phum003478,Phum003477,Phum004971,Phum003626,Phum004964,Phum009791,Phum000714,Phum010751,Phum007110,Phum001868,Phum001870,Phum005113,Phum006410,Phum007990,Phum004050,Phum010748,Phum010749,Phum006483,Phum009967,Phum009968,Phum004049,Phum004424,Phum004425,Phum001150,Phum001365,Phum006409,Phum001786,Phu…	0.00539021
Biological process	system process	GO:0003008	3	0.000226	1.61613	51	357	310	3507	Phum001958,Phum000835,Phum010440,Phum005206,Phum007801,Phum006727,Phum006725,Phum002108,Phum002107,Phum005889,Phum005888,Phum003478,Phum003477,Phum004971,Phum003626,Phum004964,Phum009791,Phum000714,Phum010751,Phum007110,Phum001868,Phum001870,Phum009709,Phum007770,Phum005113,Phum006410,Phum007990,Phum004050,Phum010748,Phum010749,Phum006483,Phum009967,Phum009968,Phum004049,Phum004424,Phum004425,Phu…	0.00583869
Biological process	neuron development	GO:0048666	5	0.000234	1.50684	65	488	310	3507	Phum001713,Phum010656,Phum001508,Phum001512,Phum002845,Phum002602,Phum009237,Phum010440,Phum010446,Phum007657,Phum004127,Phum004125,Phum003272,Phum005267,Phum000807,Phum003071,Phum003205,Phum003206,Phum005889,Phum005888,Phum002374,Phum005655,Phum001647,Phum002982,Phum003831,Phum001472,Phum002778,Phum000124,Phum000973,Phum006022,Phum000903,Phum006410,Phum010748,Phum004068,Phum009967,Phum007789,Phu…	0.00598696
Biological process	dormancy process	GO:0022611	3	0.000234	7.07056	5	8	310	3507	Phum002374,Phum000032,Phum003735,Phum003734,Phum000021,	0.00594694
Biological process	male meiosis I	GO:0007141	10	0.000234	7.07056	5	8	310	3507	Phum008839,Phum000947,Phum001398,Phum010263,Phum004608,	0.00594694
Biological process	negative regulation of developmental process	GO:0051093	5	0.000237	1.96452	29	167	310	3507	Phum001713,Phum009237,Phum010446,Phum003914,Phum003272,Phum005267,Phum006579,Phum000807,Phum001047,Phum002374,Phum001647,Phum001472,Phum002778,Phum006290,Phum005325,Phum010748,Phum004068,Phum009967,Phum009968,Phum001152,Phum000063,Phum000032,Phum001371,Phum002878,Phum000226,Phum000023,Phum000021,Phum003987,Phum001328,	0.00591544
Biological process	mitotic cell cycle phase transition	GO:0044772	5	0.00024	2.4534	18	83	310	3507	Phum001713,Phum009237,Phum010446,Phum003272,Phum005267,Phum000807,Phum001647,Phum006093,Phum001472,Phum002778,Phum004068,Phum001152,Phum000063,Phum001371,Phum000023,Phum000021,Phum003987,Phum001328,	0.00593605
Biological process	cell part morphogenesis	GO:0032990	6	0.000241	1.60292	52	367	310	3507	Phum001713,Phum010656,Phum001508,Phum001512,Phum002845,Phum009237,Phum010446,Phum007657,Phum004127,Phum004125,Phum003272,Phum005267,Phum000807,Phum003071,Phum003205,Phum003206,Phum002374,Phum005655,Phum001647,Phum002982,Phum003831,Phum001472,Phum002778,Phum000124,Phum006022,Phum007391,Phum006410,Phum010748,Phum004068,Phum009967,Phum009968,Phum005758,Phum001152,Phum000063,Phum000037,Phum005968,Phu…	0.00591339
Biological process	plasma membrane bounded cell projection morphogenesis	GO:0120039	8	0.000243	1.61161	51	358	310	3507	Phum001713,Phum010656,Phum001508,Phum001512,Phum002845,Phum009237,Phum010446,Phum007657,Phum004127,Phum004125,Phum003272,Phum005267,Phum000807,Phum003071,Phum003205,Phum003206,Phum002374,Phum005655,Phum001647,Phum002982,Phum003831,Phum001472,Phum002778,Phum000124,Phum006022,Phum006410,Phum010748,Phum004068,Phum009967,Phum009968,Phum005758,Phum001152,Phum000063,Phum000037,Phum005968,Phum000032,Phu…	0.00592327
Biological process	neuron projection morphogenesis	GO:0048812	9	0.000243	1.61161	51	358	310	3507	Phum001713,Phum010656,Phum001508,Phum001512,Phum002845,Phum009237,Phum010446,Phum007657,Phum004127,Phum004125,Phum003272,Phum005267,Phum000807,Phum003071,Phum003205,Phum003206,Phum002374,Phum005655,Phum001647,Phum002982,Phum003831,Phum001472,Phum002778,Phum000124,Phum006022,Phum006410,Phum010748,Phum004068,Phum009967,Phum009968,Phum005758,Phum001152,Phum000063,Phum000037,Phum005968,Phum000032,Phu…	0.00592327
Biological process	cell projection morphogenesis	GO:0048858	7	0.000243	1.61161	51	358	310	3507	Phum001713,Phum010656,Phum001508,Phum001512,Phum002845,Phum009237,Phum010446,Phum007657,Phum004127,Phum004125,Phum003272,Phum005267,Phum000807,Phum003071,Phum003205,Phum003206,Phum002374,Phum005655,Phum001647,Phum002982,Phum003831,Phum001472,Phum002778,Phum000124,Phum006022,Phum006410,Phum010748,Phum004068,Phum009967,Phum009968,Phum005758,Phum001152,Phum000063,Phum000037,Phum005968,Phum000032,Phu…	0.00592327
Biological process	cellular developmental process	GO:0048869	3	0.000251	1.26203	139	1246	310	3507	Phum001713,Phum010656,Phum001508,Phum001512,Phum002845,Phum002602,Phum009237,Phum010440,Phum010446,Phum009446,Phum003914,Phum007657,Phum005206,Phum004127,Phum004125,Phum003272,Phum007448,Phum005267,Phum006579,Phum004390,Phum000805,Phum000807,Phum003071,Phum006585,Phum003205,Phum003206,Phum007801,Phum002593,Phum000174,Phum006995,Phum004103,Phum007616,Phum007617,Phum007829,Phum005889,Phum005888,Phu…	0.00598565
Biological process	response to stress	GO:0006950	3	0.000251	1.43481	78	615	310	3507	Phum001713,Phum005071,Phum007259,Phum008792,Phum008793,Phum010633,Phum001508,Phum003929,Phum001512,Phum009237,Phum010440,Phum010446,Phum003914,Phum006180,Phum003021,Phum004127,Phum004125,Phum005210,Phum003272,Phum005267,Phum008516,Phum000807,Phum001484,Phum001483,Phum006995,Phum005889,Phum005888,Phum001047,Phum002374,Phum003478,Phum003477,Phum002766,Phum001647,Phum008275,Phum003831,Phum005832,Phu…	0.00594107
Biological process	post-embryonic appendage morphogenesis	GO:0035120	5	0.000256	1.70914	42	278	310	3507	Phum001713,Phum009237,Phum010446,Phum003272,Phum005267,Phum000807,Phum007801,Phum007616,Phum007617,Phum005889,Phum005888,Phum001647,Phum002982,Phum005823,Phum001472,Phum002778,Phum000714,Phum006498,Phum009537,Phum010751,Phum000752,Phum006290,Phum008471,Phum010748,Phum010749,Phum004068,Phum006483,Phum005131,Phum004424,Phum001152,Phum000063,Phum001371,Phum001559,Phum010254,Phum010255,Phum003760,Phu…	0.00600121
Biological process	negative regulation of secretion	GO:0051048	7	0.000266	5.65645	6	12	310	3507	Phum003914,Phum005210,Phum002374,Phum000708,Phum000032,Phum000482,	0.0061825
Biological process	negative regulation of multicellular organismal process	GO:0051241	5	0.000266	1.97976	28	160	310	3507	Phum001713,Phum009237,Phum010446,Phum003272,Phum005267,Phum006579,Phum000807,Phum001047,Phum002374,Phum001647,Phum001472,Phum002778,Phum006290,Phum005325,Phum010748,Phum004068,Phum009967,Phum009968,Phum001152,Phum000063,Phum000032,Phum001371,Phum002878,Phum000226,Phum000023,Phum000021,Phum003987,Phum001328,	0.0061451
Biological process	positive regulation of cellular metabolic process	GO:0031325	6	0.00027	1.53222	60	443	310	3507	Phum001713,Phum006143,Phum002845,Phum009237,Phum010440,Phum010446,Phum003914,Phum007401,Phum005206,Phum004127,Phum004125,Phum003272,Phum005267,Phum004390,Phum000807,Phum003205,Phum003206,Phum005645,Phum001047,Phum005655,Phum003858,Phum003859,Phum001647,Phum002982,Phum001472,Phum002778,Phum000714,Phum006498,Phum010751,Phum001868,Phum001870,Phum009709,Phum005345,Phum005325,Phum010748,Phum010749,Phu…	0.00619423
Biological process	response to biotic stimulus	GO:0009607	3	0.000279	1.79412	36	227	310	3507	Phum001713,Phum005071,Phum003929,Phum009237,Phum008110,Phum010446,Phum004127,Phum004125,Phum003272,Phum005267,Phum010604,Phum000807,Phum001484,Phum001483,Phum006995,Phum002766,Phum001647,Phum005832,Phum000140,Phum001472,Phum002778,Phum003635,Phum004068,Phum001152,Phum000063,Phum000037,Phum001371,Phum004688,Phum002874,Phum001553,Phum003527,Phum000028,Phum000023,Phum000021,Phum003987,Phum001328,	0.00622365
Biological process	response to external biotic stimulus	GO:0043207	4	0.000279	1.79412	36	227	310	3507	Phum001713,Phum005071,Phum003929,Phum009237,Phum008110,Phum010446,Phum004127,Phum004125,Phum003272,Phum005267,Phum010604,Phum000807,Phum001484,Phum001483,Phum006995,Phum002766,Phum001647,Phum005832,Phum000140,Phum001472,Phum002778,Phum003635,Phum004068,Phum001152,Phum000063,Phum000037,Phum001371,Phum004688,Phum002874,Phum001553,Phum003527,Phum000028,Phum000023,Phum000021,Phum003987,Phum001328,	0.00622365
Biological process	response to other organism	GO:0051707	5	0.000279	1.79412	36	227	310	3507	Phum001713,Phum005071,Phum003929,Phum009237,Phum008110,Phum010446,Phum004127,Phum004125,Phum003272,Phum005267,Phum010604,Phum000807,Phum001484,Phum001483,Phum006995,Phum002766,Phum001647,Phum005832,Phum000140,Phum001472,Phum002778,Phum003635,Phum004068,Phum001152,Phum000063,Phum000037,Phum001371,Phum004688,Phum002874,Phum001553,Phum003527,Phum000028,Phum000023,Phum000021,Phum003987,Phum001328,	0.00622365
Biological process	regulation of RNA metabolic process	GO:0051252	7	0.000295	1.45139	73	569	310	3507	Phum001713,Phum001508,Phum001512,Phum002845,Phum009237,Phum010446,Phum007401,Phum007657,Phum007411,Phum007410,Phum005206,Phum004127,Phum004125,Phum003272,Phum005267,Phum006339,Phum004390,Phum010604,Phum000807,Phum003205,Phum003206,Phum001484,Phum001483,Phum005889,Phum005888,Phum005645,Phum005655,Phum003858,Phum003859,Phum001647,Phum002982,Phum005823,Phum001472,Phum002778,Phum006498,Phum010751,Phu…	0.00643144
Biological process	morphogenesis of an epithelium	GO:0002009	5	0.000327	1.49592	64	484	310	3507	Phum001713,Phum001508,Phum001512,Phum009475,Phum009476,Phum009237,Phum010446,Phum007629,Phum003272,Phum005267,Phum000807,Phum007801,Phum007616,Phum007617,Phum005889,Phum005888,Phum006504,Phum006503,Phum001647,Phum002982,Phum005823,Phum003655,Phum001472,Phum002778,Phum000714,Phum006498,Phum009537,Phum010751,Phum002717,Phum000752,Phum006290,Phum008471,Phum009709,Phum004495,Phum010748,Phum010749,Phu…	0.00707826
Biological process	RNA metabolic process	GO:0016070	7	0.000338	1.39362	85	690	310	3507	Phum001713,Phum001508,Phum001512,Phum002845,Phum009237,Phum001962,Phum010446,Phum007401,Phum007657,Phum007411,Phum007410,Phum005206,Phum004127,Phum004125,Phum005457,Phum003272,Phum005267,Phum006339,Phum004390,Phum010604,Phum000807,Phum003205,Phum003206,Phum001484,Phum001483,Phum006995,Phum007829,Phum005889,Phum005888,Phum005645,Phum005655,Phum010144,Phum010146,Phum003858,Phum003859,Phum001647,Phu…	0.00727319
Biological process	imaginal disc-derived appendage morphogenesis	GO:0035114	5	0.000352	1.6849	42	282	310	3507	Phum001713,Phum009237,Phum010446,Phum003272,Phum005267,Phum000807,Phum007801,Phum007616,Phum007617,Phum005889,Phum005888,Phum001647,Phum002982,Phum005823,Phum001472,Phum002778,Phum000714,Phum006498,Phum009537,Phum010751,Phum000752,Phum006290,Phum008471,Phum010748,Phum010749,Phum004068,Phum006483,Phum005131,Phum004424,Phum001152,Phum000063,Phum001371,Phum001559,Phum010254,Phum010255,Phum003760,Phu…	0.00750787
Biological process	cell differentiation	GO:0030154	4	0.000352	1.26114	135	1211	310	3507	Phum001713,Phum010656,Phum001508,Phum001512,Phum002845,Phum002602,Phum009237,Phum010440,Phum010446,Phum009446,Phum007657,Phum005206,Phum004127,Phum004125,Phum003272,Phum007448,Phum005267,Phum006579,Phum004390,Phum000805,Phum000807,Phum003071,Phum006585,Phum003205,Phum003206,Phum007801,Phum002593,Phum000174,Phum006995,Phum007616,Phum007617,Phum007829,Phum005889,Phum005888,Phum001047,Phum007823,Phu…	0.00746625
Biological process	obsolete covalent chromatin modification	GO:0016569	0	0.000356	2.11542	23	123	310	3507	Phum001713,Phum009237,Phum010446,Phum003272,Phum005267,Phum000807,Phum001647,Phum001472,Phum002778,Phum007123,Phum007122,Phum004068,Phum003337,Phum003336,Phum001152,Phum000063,Phum001371,Phum006611,Phum006610,Phum000023,Phum000021,Phum003987,Phum001328,	0.00749594
Biological process	axon development	GO:0061564	8	0.00038	1.67895	42	283	310	3507	Phum001713,Phum010656,Phum001508,Phum001512,Phum009237,Phum010446,Phum003272,Phum005267,Phum000807,Phum003205,Phum003206,Phum005889,Phum005888,Phum002374,Phum005655,Phum001647,Phum001472,Phum002778,Phum000973,Phum006022,Phum004068,Phum009967,Phum009968,Phum001152,Phum000063,Phum000037,Phum005968,Phum000032,Phum003318,Phum001371,Phum004454,Phum002878,Phum002874,Phum002639,Phum000463,Phum000022,Phu…	0.00795181
Biological process	anatomical structure morphogenesis	GO:0009653	3	0.000406	1.27498	126	1118	310	3507	Phum001713,Phum010656,Phum001508,Phum001512,Phum002845,Phum009475,Phum009476,Phum009237,Phum010440,Phum010446,Phum007401,Phum007657,Phum005206,Phum007629,Phum004127,Phum004125,Phum003272,Phum007448,Phum005267,Phum007212,Phum007211,Phum006579,Phum004390,Phum000805,Phum000807,Phum003071,Phum006585,Phum003205,Phum003206,Phum007801,Phum002593,Phum000174,Phum004103,Phum007616,Phum007617,Phum005889,Phu…	0.00842365
Biological process	appendage morphogenesis	GO:0035107	4	0.000411	1.67303	42	284	310	3507	Phum001713,Phum009237,Phum010446,Phum003272,Phum005267,Phum000807,Phum007801,Phum007616,Phum007617,Phum005889,Phum005888,Phum001647,Phum002982,Phum005823,Phum001472,Phum002778,Phum000714,Phum006498,Phum009537,Phum010751,Phum000752,Phum006290,Phum008471,Phum010748,Phum010749,Phum004068,Phum006483,Phum005131,Phum004424,Phum001152,Phum000063,Phum001371,Phum001559,Phum010254,Phum010255,Phum003760,Phu…	0.00847677
Biological process	imaginal disc-derived appendage development	GO:0048737	5	0.000444	1.66716	42	285	310	3507	Phum001713,Phum009237,Phum010446,Phum003272,Phum005267,Phum000807,Phum007801,Phum007616,Phum007617,Phum005889,Phum005888,Phum001647,Phum002982,Phum005823,Phum001472,Phum002778,Phum000714,Phum006498,Phum009537,Phum010751,Phum000752,Phum006290,Phum008471,Phum010748,Phum010749,Phum004068,Phum006483,Phum005131,Phum004424,Phum001152,Phum000063,Phum001371,Phum001559,Phum010254,Phum010255,Phum003760,Phu…	0.00909262
Biological process	positive regulation of macromolecule metabolic process	GO:0010604	6	0.000458	1.49694	61	461	310	3507	Phum001713,Phum002845,Phum009237,Phum010440,Phum010446,Phum003914,Phum007401,Phum005206,Phum004127,Phum004125,Phum003272,Phum005267,Phum004390,Phum000807,Phum003205,Phum003206,Phum005889,Phum005888,Phum005645,Phum001047,Phum005655,Phum003858,Phum003859,Phum001647,Phum002982,Phum001472,Phum002778,Phum000714,Phum006498,Phum010751,Phum001868,Phum001870,Phum000752,Phum009709,Phum005345,Phum005325,Phu…	0.00931242
Biological process	regulation of cell adhesion	GO:0030155	5	0.00048	3.11105	11	40	310	3507	Phum001508,Phum001512,Phum002602,Phum010751,Phum009567,Phum009561,Phum010748,Phum010749,Phum006483,Phum004454,Phum000021,	0.00970631
Biological process	locomotion	GO:0040011	2	0.000487	1.46402	66	510	310	3507	Phum001713,Phum001958,Phum010656,Phum001508,Phum001512,Phum009475,Phum009476,Phum009237,Phum010440,Phum010446,Phum003272,Phum005267,Phum007212,Phum007211,Phum004390,Phum000807,Phum003205,Phum003206,Phum000174,Phum002374,Phum006504,Phum006503,Phum005655,Phum003858,Phum003859,Phum001647,Phum008032,Phum001472,Phum002778,Phum000714,Phum006498,Phum006022,Phum002723,Phum006290,Phum008839,Phum010748,Phu…	0.00977767
Biological process	tube morphogenesis	GO:0035239	4	0.000488	1.54267	54	396	310	3507	Phum001713,Phum009475,Phum009476,Phum009237,Phum010446,Phum007401,Phum007629,Phum003272,Phum005267,Phum000807,Phum007801,Phum002593,Phum007616,Phum007617,Phum005889,Phum005888,Phum001647,Phum002982,Phum005823,Phum001472,Phum002778,Phum000714,Phum006498,Phum009537,Phum010751,Phum002717,Phum000752,Phum006290,Phum008471,Phum004495,Phum010748,Phum010749,Phum000708,Phum004068,Phum006483,Phum005131,Phu…	0.00973188
Biological process	histone modification	GO:0016570	8	0.000518	2.02619	24	134	310	3507	Phum001713,Phum009237,Phum010446,Phum003272,Phum005267,Phum000807,Phum001647,Phum001472,Phum002778,Phum007123,Phum007122,Phum004068,Phum004062,Phum003337,Phum003336,Phum001152,Phum000063,Phum001371,Phum006611,Phum006610,Phum000023,Phum000021,Phum003987,Phum001328,	0.0102687
Biological process	defense response to other organism	GO:0098542	6	0.00052	1.85457	30	183	310	3507	Phum001713,Phum005071,Phum003929,Phum009237,Phum010446,Phum004127,Phum004125,Phum003272,Phum005267,Phum000807,Phum006995,Phum002766,Phum001647,Phum005832,Phum000140,Phum001472,Phum002778,Phum003635,Phum004068,Phum001152,Phum000063,Phum000037,Phum001371,Phum002874,Phum001553,Phum003527,Phum000023,Phum000021,Phum003987,Phum001328,	0.0102512
Biological process	negative regulation of nervous system development	GO:0051961	7	0.000546	2.14028	21	111	310	3507	Phum001713,Phum009237,Phum010446,Phum003272,Phum005267,Phum006579,Phum000807,Phum001647,Phum001472,Phum002778,Phum006290,Phum010748,Phum004068,Phum001152,Phum000063,Phum001371,Phum002878,Phum000023,Phum000021,Phum003987,Phum001328,	0.0106877
Biological process	tissue morphogenesis	GO:0048729	4	0.000554	1.46861	64	493	310	3507	Phum001713,Phum001508,Phum001512,Phum009475,Phum009476,Phum009237,Phum010446,Phum007629,Phum003272,Phum005267,Phum000807,Phum007801,Phum007616,Phum007617,Phum005889,Phum005888,Phum006504,Phum006503,Phum001647,Phum002982,Phum005823,Phum003655,Phum001472,Phum002778,Phum000714,Phum006498,Phum009537,Phum010751,Phum002717,Phum000752,Phum006290,Phum008471,Phum009709,Phum004495,Phum010748,Phum010749,Phu…	0.010782
Biological process	positive regulation of signal transduction	GO:0009967	7	0.000557	1.73304	36	235	310	3507	Phum001713,Phum009237,Phum010446,Phum003914,Phum003272,Phum005267,Phum000807,Phum002374,Phum001647,Phum001472,Phum002778,Phum003635,Phum000973,Phum000714,Phum009709,Phum010748,Phum004068,Phum004424,Phum001152,Phum000063,Phum000032,Phum005977,Phum001371,Phum003735,Phum003734,Phum001559,Phum010254,Phum010255,Phum000022,Phum000023,Phum000024,Phum000025,Phum000021,Phum003987,Phum001328,Phum001561,	0.0107728
Biological process	neurogenesis	GO:0022008	5	0.000559	1.37722	84	690	310	3507	Phum001713,Phum010656,Phum001508,Phum001512,Phum002845,Phum002602,Phum009237,Phum010440,Phum010446,Phum007657,Phum005206,Phum004127,Phum004125,Phum003272,Phum005267,Phum000807,Phum003071,Phum003205,Phum003206,Phum007801,Phum005889,Phum005888,Phum002374,Phum005655,Phum001647,Phum008275,Phum002982,Phum003831,Phum001472,Phum002778,Phum000124,Phum000973,Phum000714,Phum009537,Phum010751,Phum006022,Phu…	0.0107289
Biological process	response to abiotic stimulus	GO:0009628	3	0.0006	1.64409	42	289	310	3507	Phum005071,Phum010656,Phum005041,Phum010633,Phum005206,Phum003021,Phum005210,Phum001484,Phum001483,Phum005889,Phum005888,Phum002374,Phum003478,Phum003477,Phum008032,Phum004502,Phum006498,Phum006022,Phum001868,Phum000303,Phum000304,Phum002723,Phum001870,Phum000306,Phum006410,Phum007990,Phum010748,Phum004062,Phum005122,Phum004657,Phum000069,Phum000062,Phum007905,Phum000032,Phum004454,Phum006409,Phu…	0.0114488
Biological process	appendage development	GO:0048736	4	0.0006	1.64409	42	289	310	3507	Phum001713,Phum009237,Phum010446,Phum003272,Phum005267,Phum000807,Phum007801,Phum007616,Phum007617,Phum005889,Phum005888,Phum001647,Phum002982,Phum005823,Phum001472,Phum002778,Phum000714,Phum006498,Phum009537,Phum010751,Phum000752,Phum006290,Phum008471,Phum010748,Phum010749,Phum004068,Phum006483,Phum005131,Phum004424,Phum001152,Phum000063,Phum001371,Phum001559,Phum010254,Phum010255,Phum003760,Phu…	0.0114488
Biological process	immune response	GO:0006955	3	0.000692	1.89719	27	161	310	3507	Phum001713,Phum003929,Phum009237,Phum010446,Phum004127,Phum004125,Phum003272,Phum005267,Phum010604,Phum000807,Phum002766,Phum001647,Phum001472,Phum002778,Phum003635,Phum004068,Phum001152,Phum000063,Phum001371,Phum004688,Phum003735,Phum003734,Phum000028,Phum000023,Phum000021,Phum003987,Phum001328,	0.0124351
Biological process	sensory perception of pain	GO:0019233	6	0.000757	2.9629	11	42	310	3507	Phum006727,Phum006725,Phum002108,Phum002107,Phum005113,Phum004425,Phum001150,Phum001365,Phum003537,Phum003535,Phum010281,	0.0135204
Biological process	cell morphogenesis involved in neuron differentiation	GO:0048667	6	0.000757	1.5649	48	347	310	3507	Phum001713,Phum010656,Phum001508,Phum001512,Phum002845,Phum009237,Phum010446,Phum007657,Phum004127,Phum004125,Phum003272,Phum005267,Phum000807,Phum003071,Phum003205,Phum003206,Phum002374,Phum005655,Phum001647,Phum002982,Phum003831,Phum001472,Phum002778,Phum000124,Phum006022,Phum004068,Phum009967,Phum009968,Phum005758,Phum001152,Phum000063,Phum000037,Phum005968,Phum000032,Phum003318,Phum004409,Phu…	0.0134438
Biological process	biological process involved in interspecies interaction between organisms	GO:0044419	2	0.000773	1.70404	36	239	310	3507	Phum001713,Phum005071,Phum003929,Phum009237,Phum008110,Phum010446,Phum004127,Phum004125,Phum003272,Phum005267,Phum010604,Phum000807,Phum001484,Phum001483,Phum006995,Phum002766,Phum001647,Phum005832,Phum000140,Phum001472,Phum002778,Phum003635,Phum004068,Phum001152,Phum000063,Phum000037,Phum001371,Phum004688,Phum002874,Phum001553,Phum003527,Phum000028,Phum000023,Phum000021,Phum003987,Phum001328,	0.0136432
Biological process	regulation of cell cycle phase transition	GO:1901987	7	0.000784	2.23772	18	91	310	3507	Phum001713,Phum009237,Phum010446,Phum003272,Phum005267,Phum000807,Phum001647,Phum006093,Phum001472,Phum002778,Phum004068,Phum001152,Phum000063,Phum001371,Phum000023,Phum000021,Phum003987,Phum001328,	0.0130997
Biological process	regulation of cell differentiation	GO:0045595	5	0.0008	1.61078	43	302	310	3507	Phum001713,Phum001508,Phum001512,Phum002845,Phum009237,Phum010446,Phum003272,Phum005267,Phum000807,Phum005889,Phum005888,Phum001047,Phum002374,Phum001647,Phum001472,Phum002778,Phum000124,Phum000714,Phum006290,Phum005325,Phum010748,Phum004068,Phum009967,Phum007789,Phum009968,Phum004424,Phum001152,Phum000063,Phum000032,Phum001371,Phum004454,Phum000089,Phum002878,Phum001548,Phum000226,Phum001559,Phu…	0.013281
Biological process	regulation of gene expression	GO:0010468	6	0.000808	1.35195	87	728	310	3507	Phum001713,Phum001508,Phum001512,Phum002845,Phum009237,Phum010446,Phum007401,Phum007657,Phum007411,Phum007410,Phum005206,Phum004127,Phum004125,Phum001096,Phum003272,Phum005267,Phum006339,Phum006579,Phum004390,Phum010604,Phum000807,Phum003071,Phum001484,Phum001483,Phum006995,Phum005889,Phum005888,Phum005645,Phum005655,Phum006985,Phum006984,Phum010144,Phum010146,Phum003858,Phum003859,Phum001647,Phu…	0.0133522
Biological process	tissue development	GO:0009888	4	0.00084	1.33177	93	790	310	3507	Phum001713,Phum001508,Phum001512,Phum009475,Phum009476,Phum009237,Phum010446,Phum005206,Phum007629,Phum003272,Phum007448,Phum005267,Phum007212,Phum007211,Phum006579,Phum004390,Phum007663,Phum010604,Phum000807,Phum003205,Phum003206,Phum007801,Phum002593,Phum007616,Phum007617,Phum005889,Phum005888,Phum002374,Phum006504,Phum006503,Phum005655,Phum003858,Phum003859,Phum001647,Phum002982,Phum005823,Phu…	0.0138083
Biological process	positive regulation of metabolic process	GO:0009893	5	0.000852	1.45155	63	491	310	3507	Phum001713,Phum006143,Phum002845,Phum009237,Phum010440,Phum010446,Phum003914,Phum007401,Phum005206,Phum004127,Phum004125,Phum003272,Phum005267,Phum004390,Phum000807,Phum003205,Phum003206,Phum005889,Phum005888,Phum005645,Phum001047,Phum005655,Phum003858,Phum003859,Phum001647,Phum002982,Phum001472,Phum002778,Phum000714,Phum006498,Phum010751,Phum001868,Phum001870,Phum000752,Phum009709,Phum005345,Phu…	0.0139301
Biological process	regulation of biosynthetic process	GO:0009889	5	0.000863	1.39759	74	599	310	3507	Phum001713,Phum001508,Phum001512,Phum002845,Phum009237,Phum010446,Phum003914,Phum007401,Phum007657,Phum005206,Phum004127,Phum004125,Phum001096,Phum003272,Phum005267,Phum006339,Phum006579,Phum004390,Phum010604,Phum000807,Phum003205,Phum003206,Phum001484,Phum001483,Phum005889,Phum005888,Phum005645,Phum005655,Phum003858,Phum003859,Phum001647,Phum002982,Phum005823,Phum001472,Phum002778,Phum006498,Phu…	0.0140363
Biological process	epithelium development	GO:0060429	5	0.00088	1.34532	88	740	310	3507	Phum001713,Phum001508,Phum001512,Phum009475,Phum009476,Phum009237,Phum010446,Phum005206,Phum007629,Phum003272,Phum005267,Phum006579,Phum004390,Phum007663,Phum010604,Phum000807,Phum003205,Phum003206,Phum007801,Phum002593,Phum007616,Phum007617,Phum005889,Phum005888,Phum002374,Phum006504,Phum006503,Phum005655,Phum003858,Phum003859,Phum001647,Phum002982,Phum005823,Phum001238,Phum003655,Phum001472,Phu…	0.0142357
Biological process	nucleic acid-templated transcription	GO:0097659	9	0.000893	1.43311	66	521	310	3507	Phum001713,Phum001508,Phum001512,Phum002845,Phum009237,Phum010446,Phum007401,Phum007657,Phum005206,Phum004127,Phum004125,Phum005457,Phum003272,Phum005267,Phum006339,Phum004390,Phum010604,Phum000807,Phum003205,Phum003206,Phum001484,Phum001483,Phum005889,Phum005888,Phum005645,Phum005655,Phum003858,Phum003859,Phum001647,Phum002982,Phum005823,Phum001472,Phum002778,Phum006498,Phum010751,Phum001868,Phu…	0.0143708
Biological process	regulation of mitotic cell cycle	GO:0007346	6	0.000904	1.98623	23	131	310	3507	Phum001713,Phum009237,Phum010446,Phum003272,Phum005267,Phum000807,Phum001647,Phum006093,Phum001472,Phum002778,Phum006290,Phum010748,Phum004068,Phum001152,Phum000063,Phum001371,Phum006611,Phum006610,Phum006852,Phum000023,Phum000021,Phum003987,Phum001328,	0.0144612
Biological process	regulation of nucleobase-containing compound metabolic process	GO:0019219	6	0.000904	1.39973	73	590	310	3507	Phum001713,Phum001508,Phum001512,Phum002845,Phum009237,Phum010446,Phum007401,Phum007657,Phum007411,Phum007410,Phum005206,Phum004127,Phum004125,Phum003272,Phum005267,Phum006339,Phum004390,Phum010604,Phum000807,Phum003205,Phum003206,Phum001484,Phum001483,Phum005889,Phum005888,Phum005645,Phum005655,Phum003858,Phum003859,Phum001647,Phum002982,Phum005823,Phum001472,Phum002778,Phum006498,Phum010751,Phu…	0.0143872
Biological process	male meiosis chromosome segregation	GO:0007060	6	0.000907	5.65645	5	10	310	3507	Phum008839,Phum000947,Phum001398,Phum010263,Phum004608,	0.0143724
Biological process	post-embryonic animal organ development	GO:0048569	5	0.000922	1.52634	51	378	310	3507	Phum001713,Phum009237,Phum010446,Phum007401,Phum007629,Phum003272,Phum005267,Phum000807,Phum007801,Phum007616,Phum007617,Phum005889,Phum005888,Phum001047,Phum001647,Phum002982,Phum005823,Phum001472,Phum002778,Phum000714,Phum006498,Phum009537,Phum010751,Phum000752,Phum006290,Phum008471,Phum009709,Phum005325,Phum010748,Phum010749,Phum004068,Phum006483,Phum009967,Phum009968,Phum005131,Phum004424,Phu…	0.0145326
Biological process	RNA biosynthetic process	GO:0032774	8	0.000942	1.43037	66	522	310	3507	Phum001713,Phum001508,Phum001512,Phum002845,Phum009237,Phum010446,Phum007401,Phum007657,Phum005206,Phum004127,Phum004125,Phum005457,Phum003272,Phum005267,Phum006339,Phum004390,Phum010604,Phum000807,Phum003205,Phum003206,Phum001484,Phum001483,Phum005889,Phum005888,Phum005645,Phum005655,Phum003858,Phum003859,Phum001647,Phum002982,Phum005823,Phum001472,Phum002778,Phum006498,Phum010751,Phum001868,Phu…	0.0147721
Biological process	cell cycle phase transition	GO:0044770	4	0.000947	2.14945	19	100	310	3507	Phum001713,Phum009237,Phum010446,Phum001096,Phum003272,Phum005267,Phum000807,Phum001647,Phum006093,Phum001472,Phum002778,Phum004068,Phum001152,Phum000063,Phum001371,Phum000023,Phum000021,Phum003987,Phum001328,	0.0147703
Biological process	regulation of cell development	GO:0060284	6	0.000979	1.68291	36	242	310	3507	Phum001713,Phum001508,Phum001512,Phum002845,Phum009237,Phum010446,Phum003272,Phum005267,Phum000807,Phum005889,Phum005888,Phum002374,Phum001647,Phum001472,Phum002778,Phum000714,Phum006290,Phum010748,Phum004068,Phum007789,Phum004424,Phum001152,Phum000063,Phum000032,Phum001371,Phum004454,Phum002878,Phum001548,Phum000226,Phum001559,Phum002622,Phum000023,Phum000021,Phum003987,Phum001328,Phum001561,	0.0151948
Biological process	positive regulation of cell communication	GO:0010647	6	0.000996	1.65342	38	260	310	3507	Phum001713,Phum009237,Phum010446,Phum003914,Phum003272,Phum005267,Phum000807,Phum002374,Phum001647,Phum001472,Phum002778,Phum003635,Phum000973,Phum000714,Phum009709,Phum010748,Phum004068,Phum004424,Phum001152,Phum000063,Phum000032,Phum003318,Phum005977,Phum001371,Phum002639,Phum003735,Phum003734,Phum001559,Phum010254,Phum010255,Phum000022,Phum000023,Phum000024,Phum000025,Phum000021,Phum003987,Phu…	0.0153872
Biological process	positive regulation of signaling	GO:0023056	5	0.000996	1.65342	38	260	310	3507	Phum001713,Phum009237,Phum010446,Phum003914,Phum003272,Phum005267,Phum000807,Phum002374,Phum001647,Phum001472,Phum002778,Phum003635,Phum000973,Phum000714,Phum009709,Phum010748,Phum004068,Phum004424,Phum001152,Phum000063,Phum000032,Phum003318,Phum005977,Phum001371,Phum002639,Phum003735,Phum003734,Phum001559,Phum010254,Phum010255,Phum000022,Phum000023,Phum000024,Phum000025,Phum000021,Phum003987,Phu…	0.0153872
Biological process	response to inorganic substance	GO:0010035	4	0.00106919	2.58014	13	57	310	3507	Phum008110,Phum003914,Phum002374,Phum003478,Phum003477,Phum003626,Phum010748,Phum000054,Phum007905,Phum000032,Phum003368,Phum010264,Phum000021,	0.0163463
Biological process	regulation of phosphatidylinositol 3-kinase signaling	GO:0014066	8	0.00114353	4.52516	6	15	310	3507	Phum002374,Phum007789,Phum000032,Phum001548,Phum003735,Phum003734,	0.0173964
Biological process	animal organ morphogenesis	GO:0009887	4	0.0011595	1.38797	73	595	310	3507	Phum001713,Phum001508,Phum001512,Phum009475,Phum009476,Phum009237,Phum010446,Phum007401,Phum005206,Phum007629,Phum003272,Phum005267,Phum004390,Phum000805,Phum000807,Phum006585,Phum007801,Phum007616,Phum007617,Phum005889,Phum005888,Phum001647,Phum008275,Phum002982,Phum005823,Phum003655,Phum001472,Phum002778,Phum000124,Phum000714,Phum006498,Phum009537,Phum010751,Phum001868,Phum001870,Phum000752,Phu…	0.0175524
Biological process	cell development	GO:0048468	4	0.00116795	1.26055	118	1059	310	3507	Phum001713,Phum010656,Phum001508,Phum001512,Phum002845,Phum002602,Phum009237,Phum010440,Phum010446,Phum007657,Phum004127,Phum004125,Phum003272,Phum007448,Phum005267,Phum006579,Phum004390,Phum000805,Phum000807,Phum003071,Phum003205,Phum003206,Phum007801,Phum002593,Phum000174,Phum006995,Phum007616,Phum007617,Phum007829,Phum005889,Phum005888,Phum002374,Phum005655,Phum003858,Phum003859,Phum001647,Phu…	0.0175936
Biological process	regulation of RNA biosynthetic process	GO:2001141	8	0.00118058	1.43403	63	497	310	3507	Phum001713,Phum001508,Phum001512,Phum002845,Phum009237,Phum010446,Phum007401,Phum007657,Phum005206,Phum004127,Phum004125,Phum003272,Phum005267,Phum006339,Phum004390,Phum010604,Phum000807,Phum003205,Phum003206,Phum001484,Phum001483,Phum005889,Phum005888,Phum005645,Phum005655,Phum003858,Phum003859,Phum001647,Phum002982,Phum005823,Phum001472,Phum002778,Phum006498,Phum010751,Phum001868,Phum002716,Phu…	0.0176972
Biological process	regulation of nucleic acid-templated transcription	GO:1903506	9	0.00118058	1.43403	63	497	310	3507	Phum001713,Phum001508,Phum001512,Phum002845,Phum009237,Phum010446,Phum007401,Phum007657,Phum005206,Phum004127,Phum004125,Phum003272,Phum005267,Phum006339,Phum004390,Phum010604,Phum000807,Phum003205,Phum003206,Phum001484,Phum001483,Phum005889,Phum005888,Phum005645,Phum005655,Phum003858,Phum003859,Phum001647,Phum002982,Phum005823,Phum001472,Phum002778,Phum006498,Phum010751,Phum001868,Phum002716,Phu…	0.0176972
Biological process	regulation of neurogenesis	GO:0050767	7	0.00122055	1.74478	31	201	310	3507	Phum001713,Phum002845,Phum009237,Phum010446,Phum003272,Phum005267,Phum000807,Phum002374,Phum001647,Phum001472,Phum002778,Phum000714,Phum006290,Phum010748,Phum004068,Phum007789,Phum004424,Phum001152,Phum000063,Phum000032,Phum001371,Phum004454,Phum002878,Phum001548,Phum001559,Phum002622,Phum000023,Phum000021,Phum003987,Phum001328,Phum001561,	0.0181196
Biological process	response to decreased oxygen levels	GO:0036293	5	0.00123862	2.66186	12	51	310	3507	Phum005071,Phum010633,Phum003021,Phum002374,Phum006498,Phum000303,Phum000304,Phum000306,Phum005122,Phum000032,Phum003735,Phum003734,	0.0182994
Biological process	peripheral nervous system development	GO:0007422	5	0.0012611	2.97708	10	38	310	3507	Phum004127,Phum004125,Phum000714,Phum006290,Phum006410,Phum004062,Phum004424,Phum006409,Phum001559,Phum001561,	0.0185424
Biological process	regulation of macromolecule biosynthetic process	GO:0010556	6	0.00126391	1.39665	70	567	310	3507	Phum001713,Phum001508,Phum001512,Phum002845,Phum009237,Phum010446,Phum007401,Phum007657,Phum005206,Phum004127,Phum004125,Phum001096,Phum003272,Phum005267,Phum006339,Phum006579,Phum004390,Phum010604,Phum000807,Phum003205,Phum003206,Phum001484,Phum001483,Phum005889,Phum005888,Phum005645,Phum005655,Phum003858,Phum003859,Phum001647,Phum002982,Phum005823,Phum001472,Phum002778,Phum006498,Phum010751,Phu…	0.0184952
Biological process	regulation of cellular biosynthetic process	GO:0031326	6	0.00127884	1.38332	73	597	310	3507	Phum001713,Phum001508,Phum001512,Phum002845,Phum009237,Phum010446,Phum007401,Phum007657,Phum005206,Phum004127,Phum004125,Phum001096,Phum003272,Phum005267,Phum006339,Phum006579,Phum004390,Phum010604,Phum000807,Phum003205,Phum003206,Phum001484,Phum001483,Phum005889,Phum005888,Phum005645,Phum005655,Phum003858,Phum003859,Phum001647,Phum002982,Phum005823,Phum001472,Phum002778,Phum006498,Phum010751,Phu…	0.018625
Biological process	embryonic development via the syncytial blastoderm	GO:0001700	7	0.00138347	1.92738	23	135	310	3507	Phum001508,Phum001512,Phum009475,Phum009476,Phum007401,Phum007212,Phum007211,Phum007801,Phum002374,Phum000973,Phum000714,Phum010751,Phum009709,Phum010748,Phum010749,Phum006483,Phum004424,Phum000032,Phum010264,Phum002432,Phum000022,Phum000024,Phum000025,	0.0200538
Biological process	regulation of reactive oxygen species metabolic process	GO:2000377	6	0.00154398	5.14223	5	11	310	3507	Phum003914,Phum004127,Phum004125,Phum002374,Phum000032,	0.0222753
Biological process	mitochondrial transmembrane transport	GO:1990542	6	0.00154398	5.14223	5	11	310	3507	Phum007829,Phum007823,Phum010355,Phum000723,Phum000529,	0.0222753
Biological process	regulation of cellular macromolecule biosynthetic process	GO:2000112	7	0.00160256	1.39362	68	552	310	3507	Phum001713,Phum001508,Phum001512,Phum002845,Phum009237,Phum010446,Phum007401,Phum007657,Phum005206,Phum004127,Phum004125,Phum001096,Phum003272,Phum005267,Phum006339,Phum006579,Phum004390,Phum010604,Phum000807,Phum001484,Phum001483,Phum005889,Phum005888,Phum005645,Phum005655,Phum003858,Phum003859,Phum001647,Phum002982,Phum005823,Phum001472,Phum002778,Phum006498,Phum010751,Phum001868,Phum002716,Phu…	0.0229055
Biological process	transcription, DNA-templated	GO:0006351	10	0.00163448	1.41136	64	513	310	3507	Phum001713,Phum001508,Phum001512,Phum002845,Phum009237,Phum010446,Phum007401,Phum007657,Phum005206,Phum004127,Phum004125,Phum005457,Phum003272,Phum005267,Phum006339,Phum004390,Phum010604,Phum000807,Phum001484,Phum001483,Phum005889,Phum005888,Phum005645,Phum005655,Phum003858,Phum003859,Phum001647,Phum002982,Phum005823,Phum001472,Phum002778,Phum006498,Phum010751,Phum001868,Phum002716,Phum001870,Phu…	0.0232535
Biological process	positive regulation of gene expression	GO:0010628	7	0.00170854	1.56297	42	304	310	3507	Phum001713,Phum002845,Phum009237,Phum010446,Phum007401,Phum005206,Phum004127,Phum004125,Phum003272,Phum005267,Phum004390,Phum000807,Phum005889,Phum005888,Phum005645,Phum005655,Phum003858,Phum003859,Phum001647,Phum002982,Phum001472,Phum002778,Phum006498,Phum010751,Phum001868,Phum001870,Phum005345,Phum010748,Phum010749,Phum004068,Phum006483,Phum001152,Phum000063,Phum001371,Phum001559,Phum003767,Phu…	0.0236502
Biological process	respiratory system development	GO:0060541	5	0.00175093	1.74508	29	188	310	3507	Phum001508,Phum001512,Phum009475,Phum009476,Phum007401,Phum007212,Phum007211,Phum006585,Phum007801,Phum002593,Phum006504,Phum006503,Phum000714,Phum006498,Phum010751,Phum002717,Phum004495,Phum010748,Phum010749,Phum000708,Phum006483,Phum000050,Phum004424,Phum007971,Phum003735,Phum000226,Phum003734,Phum000012,Phum000005,	0.0241283
Biological process	regulation of transcription, DNA-templated	GO:0006355	10	0.00175152	1.42286	61	485	310	3507	Phum001713,Phum001508,Phum001512,Phum002845,Phum009237,Phum010446,Phum007401,Phum007657,Phum005206,Phum004127,Phum004125,Phum003272,Phum005267,Phum006339,Phum004390,Phum010604,Phum000807,Phum001484,Phum001483,Phum005889,Phum005888,Phum005645,Phum005655,Phum003858,Phum003859,Phum001647,Phum002982,Phum005823,Phum001472,Phum002778,Phum006498,Phum010751,Phum001868,Phum002716,Phum001870,Phum002946,Phu…	0.0240286
Biological process	embryo development	GO:0009790	5	0.00177765	1.46957	53	408	310	3507	Phum001508,Phum001512,Phum009475,Phum009476,Phum003914,Phum007401,Phum007657,Phum005206,Phum007212,Phum007211,Phum008529,Phum007801,Phum006995,Phum007616,Phum007617,Phum007829,Phum005889,Phum005888,Phum001047,Phum002374,Phum002982,Phum003831,Phum000973,Phum000714,Phum010751,Phum009709,Phum004498,Phum004495,Phum005325,Phum010748,Phum010749,Phum000708,Phum006483,Phum000050,Phum004424,Phum000032,Phu…	0.0242788
Biological process	epithelial tube morphogenesis	GO:0060562	6	0.00177972	1.4982	49	370	310	3507	Phum001713,Phum009475,Phum009476,Phum009237,Phum010446,Phum007629,Phum003272,Phum005267,Phum000807,Phum007801,Phum007616,Phum007617,Phum005889,Phum005888,Phum001647,Phum002982,Phum005823,Phum001472,Phum002778,Phum000714,Phum006498,Phum009537,Phum010751,Phum002717,Phum000752,Phum006290,Phum008471,Phum004495,Phum010748,Phum010749,Phum004068,Phum006483,Phum005131,Phum000050,Phum004424,Phum001152,Phu…	0.0241994
Biological process	developmental process involved in reproduction	GO:0003006	3	0.00195101	1.35186	76	636	310	3507	Phum001508,Phum001512,Phum009475,Phum009476,Phum001096,Phum006579,Phum004390,Phum000805,Phum003205,Phum003206,Phum000174,Phum006995,Phum007616,Phum007617,Phum007829,Phum005889,Phum005888,Phum007823,Phum002374,Phum005655,Phum006985,Phum006984,Phum003858,Phum003859,Phum003831,Phum010355,Phum006919,Phum001238,Phum003655,Phum000124,Phum000973,Phum000714,Phum006498,Phum010751,Phum000752,Phum008473,Phu…	0.0264117
Biological process	response to oxygen levels	GO:0070482	4	0.00210098	2.51398	12	54	310	3507	Phum005071,Phum010633,Phum003021,Phum002374,Phum006498,Phum000303,Phum000304,Phum000306,Phum005122,Phum000032,Phum003735,Phum003734,	0.0283171
Biological process	cell growth	GO:0016049	3	0.00218495	1.96746	20	115	310	3507	Phum010656,Phum002845,Phum000805,Phum003205,Phum003206,Phum005889,Phum005888,Phum002374,Phum010751,Phum008473,Phum010748,Phum010749,Phum006483,Phum007905,Phum000032,Phum005977,Phum002878,Phum003735,Phum003734,Phum000021,	0.0293204
Biological process	tube development	GO:0035295	4	0.00234462	1.38269	66	540	310	3507	Phum001713,Phum001508,Phum001512,Phum009475,Phum009476,Phum009237,Phum010446,Phum007401,Phum005206,Phum007629,Phum003272,Phum005267,Phum007663,Phum010604,Phum000807,Phum007801,Phum002593,Phum007616,Phum007617,Phum005889,Phum005888,Phum002374,Phum005655,Phum001647,Phum002982,Phum005823,Phum003655,Phum001472,Phum002778,Phum000714,Phum006498,Phum009537,Phum010751,Phum002717,Phum000752,Phum006290,Phu…	0.0313261
Biological process	epithelial cell proliferation	GO:0050673	4	0.00242812	3.99279	6	17	310	3507	Phum000714,Phum004495,Phum010748,Phum000050,Phum004424,Phum000005,	0.0323013
Biological process	movement of cell or subcellular component	GO:0006928	3	0.00250255	1.40262	61	492	310	3507	Phum001713,Phum010656,Phum001508,Phum001512,Phum009475,Phum009476,Phum009237,Phum010446,Phum003272,Phum005267,Phum007212,Phum007211,Phum004390,Phum000807,Phum003205,Phum003206,Phum000174,Phum002374,Phum006504,Phum006503,Phum005655,Phum003858,Phum003859,Phum001647,Phum001238,Phum001472,Phum002778,Phum000714,Phum006498,Phum006022,Phum006290,Phum008839,Phum010748,Phum000947,Phum004068,Phum009967,Phu…	0.033148
Biological process	embryonic morphogenesis	GO:0048598	4	0.00257971	1.72153	28	184	310	3507	Phum001508,Phum001512,Phum009475,Phum009476,Phum005206,Phum007212,Phum007211,Phum007801,Phum007616,Phum007617,Phum001047,Phum002374,Phum000714,Phum010751,Phum004495,Phum005325,Phum010748,Phum010749,Phum000708,Phum006483,Phum000050,Phum004424,Phum000032,Phum004454,Phum004688,Phum000028,Phum000021,Phum000005,	0.0337338
Biological process	adherens junction organization	GO:0034332	7	0.00261964	2.90903	9	35	310	3507	Phum006504,Phum006503,Phum010751,Phum009709,Phum010748,Phum010749,Phum006483,Phum010264,Phum000025,	0.0341108
Biological process	regulation of cell cycle process	GO:0010564	6	0.00265282	1.90057	21	125	310	3507	Phum001713,Phum009237,Phum010446,Phum003272,Phum005267,Phum000807,Phum001647,Phum006093,Phum001472,Phum002778,Phum000124,Phum010748,Phum004068,Phum001152,Phum000063,Phum001371,Phum000089,Phum000023,Phum000021,Phum003987,Phum001328,	0.034397
Biological process	animal organ development	GO:0048513	4	0.00273821	1.26526	102	912	310	3507	Phum001713,Phum010656,Phum001508,Phum001512,Phum009475,Phum009476,Phum009237,Phum010446,Phum007401,Phum005206,Phum007629,Phum003272,Phum005267,Phum007212,Phum007211,Phum004390,Phum007663,Phum010604,Phum000805,Phum000807,Phum003071,Phum006585,Phum007801,Phum002593,Phum007616,Phum007617,Phum007829,Phum005889,Phum005888,Phum001047,Phum002374,Phum005655,Phum001647,Phum008275,Phum002982,Phum005823,Phu…	0.0353552
Biological process	neuron projection guidance	GO:0097485	4	0.00274306	1.63024	33	229	310	3507	Phum001713,Phum010656,Phum001508,Phum001512,Phum009237,Phum010446,Phum003272,Phum005267,Phum000807,Phum002374,Phum005655,Phum001647,Phum001472,Phum002778,Phum006022,Phum004068,Phum009967,Phum009968,Phum001152,Phum000063,Phum005968,Phum000032,Phum003318,Phum001371,Phum004454,Phum002878,Phum002639,Phum000463,Phum000023,Phum000021,Phum003987,Phum003982,Phum001328,	0.0352696
Biological process	wing disc development	GO:0035220	7	0.00278021	1.51544	43	321	310	3507	Phum001713,Phum001508,Phum001512,Phum009237,Phum010446,Phum003272,Phum005267,Phum007663,Phum000807,Phum007801,Phum007616,Phum007617,Phum005889,Phum005888,Phum001647,Phum005823,Phum001472,Phum002778,Phum000714,Phum006498,Phum009537,Phum010751,Phum000752,Phum006290,Phum010748,Phum010749,Phum004068,Phum006483,Phum004424,Phum001152,Phum000063,Phum001371,Phum001559,Phum010254,Phum010255,Phum003760,Phu…	0.0355983
Biological process	response to chemical	GO:0042221	3	0.00278216	1.31583	82	705	310	3507	Phum008107,Phum001713,Phum010656,Phum010633,Phum001508,Phum001512,Phum009237,Phum008110,Phum010446,Phum003914,Phum005206,Phum003021,Phum003272,Phum005267,Phum000807,Phum001484,Phum001483,Phum004103,Phum005889,Phum005888,Phum006977,Phum002374,Phum003478,Phum005655,Phum003477,Phum001647,Phum008032,Phum002982,Phum003831,Phum001472,Phum003626,Phum002778,Phum000714,Phum006498,Phum000723,Phum006022,Phu…	0.0354754
Biological process	protein-DNA complex assembly	GO:0065004	8	0.00278565	3.44306	7	23	310	3507	Phum005457,Phum010604,Phum002392,Phum010729,Phum006611,Phum006610,Phum000021,	0.0353732
Biological process	regulation of metal ion transport	GO:0010959	7	0.00279713	3.1208	8	29	310	3507	Phum010440,Phum003914,Phum002716,Phum010748,Phum007905,Phum001370,Phum000075,Phum000021,	0.0353727
Biological process	metal ion homeostasis	GO:0055065	8	0.00291133	2.42419	12	56	310	3507	Phum008107,Phum008110,Phum003914,Phum007829,Phum007823,Phum010355,Phum002716,Phum007905,Phum001370,Phum003368,Phum000075,Phum000021,	0.0366661
Biological process	regulation of metabolic process	GO:0019222	4	0.00297599	1.2422	112	1020	310	3507	Phum001713,Phum006143,Phum001508,Phum003929,Phum001512,Phum002845,Phum009237,Phum010440,Phum010446,Phum003914,Phum007401,Phum007657,Phum007411,Phum007410,Phum005206,Phum004127,Phum004125,Phum001096,Phum003272,Phum005267,Phum006339,Phum006579,Phum004390,Phum010604,Phum000807,Phum003071,Phum003205,Phum003206,Phum001484,Phum001483,Phum006995,Phum005889,Phum005888,Phum005645,Phum001047,Phum002374,Phu…	0.0373274
Biological process	positive regulation of response to stimulus	GO:0048584	5	0.003	1.54808	39	285	310	3507	Phum001713,Phum009237,Phum010446,Phum003914,Phum004127,Phum004125,Phum003272,Phum005267,Phum000807,Phum002374,Phum001647,Phum000140,Phum001472,Phum002778,Phum003635,Phum000973,Phum000714,Phum009709,Phum010748,Phum004068,Phum004424,Phum001152,Phum000063,Phum000032,Phum005977,Phum001371,Phum003735,Phum003734,Phum001559,Phum010254,Phum010255,Phum000022,Phum000023,Phum000024,Phum000025,Phum000021,Phu…	0.0374756
Biological process	imaginal disc morphogenesis	GO:0007560	7	0.00313629	1.50605	43	323	310	3507	Phum001713,Phum009237,Phum010446,Phum007629,Phum003272,Phum005267,Phum000807,Phum007801,Phum007616,Phum007617,Phum005889,Phum005888,Phum001647,Phum002982,Phum005823,Phum001472,Phum002778,Phum000714,Phum006498,Phum009537,Phum010751,Phum000752,Phum006290,Phum008471,Phum010748,Phum010749,Phum004068,Phum006483,Phum005131,Phum004424,Phum001152,Phum000063,Phum001371,Phum001559,Phum010254,Phum010255,Phu…	0.0390195
Biological process	post-embryonic animal organ morphogenesis	GO:0048563	5	0.00313629	1.50605	43	323	310	3507	Phum001713,Phum009237,Phum010446,Phum007629,Phum003272,Phum005267,Phum000807,Phum007801,Phum007616,Phum007617,Phum005889,Phum005888,Phum001647,Phum002982,Phum005823,Phum001472,Phum002778,Phum000714,Phum006498,Phum009537,Phum010751,Phum000752,Phum006290,Phum008471,Phum010748,Phum010749,Phum004068,Phum006483,Phum005131,Phum004424,Phum001152,Phum000063,Phum001371,Phum001559,Phum010254,Phum010255,Phu…	0.0390195
Biological process	regulation of cellular metabolic process	GO:0031323	5	0.00324693	1.26115	101	906	310	3507	Phum001713,Phum006143,Phum001508,Phum003929,Phum001512,Phum002845,Phum009237,Phum010440,Phum010446,Phum003914,Phum007401,Phum007657,Phum007411,Phum007410,Phum005206,Phum004127,Phum004125,Phum001096,Phum003272,Phum005267,Phum006339,Phum006579,Phum004390,Phum010604,Phum000807,Phum003205,Phum003206,Phum001484,Phum001483,Phum005889,Phum005888,Phum005645,Phum001047,Phum002374,Phum005655,Phum002766,Phu…	0.0397523
Biological process	axonogenesis	GO:0007409	10	0.0032923	1.56186	37	268	310	3507	Phum001713,Phum010656,Phum001508,Phum001512,Phum009237,Phum010446,Phum003272,Phum005267,Phum000807,Phum003205,Phum003206,Phum002374,Phum005655,Phum001647,Phum001472,Phum002778,Phum006022,Phum004068,Phum009967,Phum009968,Phum001152,Phum000063,Phum000037,Phum005968,Phum000032,Phum003318,Phum001371,Phum004454,Phum002878,Phum002874,Phum002639,Phum000463,Phum000023,Phum000021,Phum003987,Phum003982,Phu…	0.0401477
Biological process	phosphatidylinositol 3-kinase signaling	GO:0014065	9	0.00337577	3.77097	6	18	310	3507	Phum002374,Phum007789,Phum000032,Phum001548,Phum003735,Phum003734,	0.041003
Biological process	phosphatidylinositol-mediated signaling	GO:0048015	8	0.00337577	3.77097	6	18	310	3507	Phum002374,Phum007789,Phum000032,Phum001548,Phum003735,Phum003734,	0.041003
Biological process	inositol lipid-mediated signaling	GO:0048017	7	0.00337577	3.77097	6	18	310	3507	Phum002374,Phum007789,Phum000032,Phum001548,Phum003735,Phum003734,	0.041003
Biological process	cellular homeostasis	GO:0019725	5	0.00340564	1.97701	18	103	310	3507	Phum008107,Phum008110,Phum010440,Phum003914,Phum006585,Phum008275,Phum002716,Phum010587,Phum000903,Phum005122,Phum007905,Phum001370,Phum003368,Phum000075,Phum000012,Phum000021,Phum003982,Phum000009,	0.040881
Biological process	gene expression	GO:0010467	5	0.00346637	1.27682	93	824	310	3507	Phum001713,Phum001508,Phum001512,Phum002845,Phum009237,Phum010446,Phum007401,Phum007657,Phum007411,Phum007410,Phum005206,Phum004127,Phum004125,Phum005457,Phum001096,Phum003272,Phum005267,Phum006339,Phum006579,Phum004390,Phum010604,Phum000807,Phum003071,Phum001484,Phum001483,Phum006995,Phum007829,Phum005889,Phum005888,Phum005645,Phum005655,Phum006985,Phum006984,Phum010144,Phum010146,Phum003858,Phu…	0.0414481
Biological process	regulation of cell-cell adhesion	GO:0022407	6	0.00352746	3.01677	8	30	310	3507	Phum001508,Phum001512,Phum010751,Phum009567,Phum009561,Phum010748,Phum010749,Phum006483,	0.0420151
Biological process	negative regulation of hemopoiesis	GO:1903707	7	0.00370731	4.35112	5	13	310	3507	Phum001047,Phum005325,Phum010748,Phum009967,Phum009968,	0.0439868
Biological process	mitochondrial transport	GO:0006839	6	0.00370731	4.35112	5	13	310	3507	Phum007829,Phum007823,Phum010355,Phum000723,Phum000529,	0.0439868
Biological process	nervous system development	GO:0007399	5	0.00376077	1.26886	95	847	310	3507	Phum001713,Phum010656,Phum001508,Phum001512,Phum002845,Phum002602,Phum009475,Phum009476,Phum009237,Phum010440,Phum010446,Phum007657,Phum005206,Phum004127,Phum004125,Phum003272,Phum005267,Phum007212,Phum007211,Phum006579,Phum000807,Phum003071,Phum003205,Phum003206,Phum007801,Phum007616,Phum007617,Phum005889,Phum005888,Phum002374,Phum005655,Phum001647,Phum008275,Phum002982,Phum003831,Phum001472,Phu…	0.0442792
Biological process	regulation of macromolecule metabolic process	GO:0060255	5	0.00410222	1.24634	104	944	310	3507	Phum001713,Phum001508,Phum003929,Phum001512,Phum002845,Phum009237,Phum010440,Phum010446,Phum003914,Phum007401,Phum007657,Phum007411,Phum007410,Phum005206,Phum004127,Phum004125,Phum001096,Phum003272,Phum005267,Phum006339,Phum006579,Phum004390,Phum010604,Phum000807,Phum003071,Phum003205,Phum003206,Phum001484,Phum001483,Phum006995,Phum005889,Phum005888,Phum005645,Phum001047,Phum005655,Phum006985,Phu…	0.0481149
Biological process	cognition	GO:0050890	5	0.00430706	1.82747	21	130	310	3507	Phum001958,Phum005889,Phum005888,Phum009791,Phum000714,Phum010751,Phum007110,Phum006410,Phum007990,Phum004050,Phum010748,Phum010749,Phum006483,Phum009967,Phum009968,Phum004049,Phum004424,Phum006409,Phum003735,Phum003734,Phum004613,	0.0503255
Biological process	learning or memory	GO:0007611	6	0.00430706	1.82747	21	130	310	3507	Phum001958,Phum005889,Phum005888,Phum009791,Phum000714,Phum010751,Phum007110,Phum006410,Phum007990,Phum004050,Phum010748,Phum010749,Phum006483,Phum009967,Phum009968,Phum004049,Phum004424,Phum006409,Phum003735,Phum003734,Phum004613,	0.0503255
Biological process	nucleobase-containing compound biosynthetic process	GO:0034654	6	0.00466039	1.33787	68	575	310	3507	Phum001713,Phum010633,Phum001508,Phum001512,Phum002845,Phum009237,Phum010446,Phum007401,Phum007657,Phum005206,Phum003021,Phum004127,Phum004125,Phum005457,Phum003272,Phum005267,Phum006339,Phum004390,Phum010604,Phum000807,Phum003205,Phum003206,Phum001484,Phum001483,Phum005889,Phum005888,Phum005645,Phum005655,Phum003858,Phum003859,Phum001647,Phum002982,Phum005823,Phum001472,Phum002778,Phum006498,Phu…	0.054043
Biological process	regulation of primary metabolic process	GO:0080090	5	0.00506386	1.25699	95	855	310	3507	Phum001713,Phum006143,Phum001508,Phum003929,Phum001512,Phum002845,Phum009237,Phum010440,Phum010446,Phum003914,Phum007401,Phum007657,Phum007411,Phum007410,Phum005206,Phum004127,Phum004125,Phum001096,Phum003272,Phum005267,Phum006339,Phum006579,Phum004390,Phum010604,Phum000807,Phum003205,Phum003206,Phum001484,Phum001483,Phum005889,Phum005888,Phum005645,Phum001047,Phum005655,Phum003858,Phum003859,Phu…	0.0585009
Biological process	open tracheal system development	GO:0007424	6	0.00508134	1.68077	26	175	310	3507	Phum001508,Phum001512,Phum009475,Phum009476,Phum007401,Phum007212,Phum007211,Phum006585,Phum007801,Phum002593,Phum006504,Phum006503,Phum000714,Phum006498,Phum010751,Phum002717,Phum010748,Phum010749,Phum000708,Phum006483,Phum004424,Phum007971,Phum003735,Phum000226,Phum003734,Phum000012,	0.058483
Biological process	chemotaxis	GO:0006935	4	0.00511155	1.5686	33	238	310	3507	Phum001713,Phum010656,Phum001508,Phum001512,Phum009237,Phum010446,Phum003272,Phum005267,Phum000807,Phum002374,Phum005655,Phum001647,Phum001472,Phum002778,Phum006022,Phum004068,Phum009967,Phum009968,Phum001152,Phum000063,Phum005968,Phum000032,Phum003318,Phum001371,Phum004454,Phum002878,Phum002639,Phum000463,Phum000023,Phum000021,Phum003987,Phum003982,Phum001328,	0.0586112
Biological process	heterocycle biosynthetic process	GO:0018130	5	0.00522376	1.32108	71	608	310	3507	Phum001713,Phum010633,Phum001508,Phum001512,Phum002845,Phum009237,Phum010446,Phum007401,Phum007657,Phum005206,Phum003021,Phum004127,Phum004125,Phum005457,Phum003272,Phum005267,Phum006339,Phum004390,Phum010604,Phum000807,Phum003205,Phum003206,Phum001484,Phum001483,Phum005889,Phum005888,Phum005645,Phum005655,Phum003858,Phum003859,Phum001647,Phum002982,Phum005823,Phum001472,Phum002778,Phum006498,Phu…	0.0596751
Biological process	olfactory learning	GO:0008355	9	0.0054233	2.82823	8	32	310	3507	Phum005889,Phum005888,Phum000714,Phum007990,Phum004424,Phum003735,Phum003734,Phum004613,	0.0612714
Biological process	regulation of nitrogen compound metabolic process	GO:0051171	5	0.00554405	1.25551	94	847	310	3507	Phum001713,Phum001508,Phum003929,Phum001512,Phum002845,Phum009237,Phum010440,Phum010446,Phum003914,Phum007401,Phum007657,Phum007411,Phum007410,Phum005206,Phum004127,Phum004125,Phum001096,Phum003272,Phum005267,Phum006339,Phum006579,Phum004390,Phum010604,Phum000807,Phum003205,Phum003206,Phum001484,Phum001483,Phum005889,Phum005888,Phum005645,Phum001047,Phum005655,Phum003858,Phum003859,Phum001647,Phu…	0.0624061
Biological process	response to metal ion	GO:0010038	5	0.00593143	3.04578	7	26	310	3507	Phum008110,Phum003914,Phum010748,Phum000054,Phum007905,Phum003368,Phum010264,	0.0665229
Biological process	chitin-based larval cuticle pattern formation	GO:0035293	6	0.00605751	3.39387	6	20	310	3507	Phum010751,Phum010748,Phum010749,Phum006483,Phum010254,Phum010255,	0.0650864
Biological process	cellular nitrogen compound biosynthetic process	GO:0044271	5	0.006329	1.29242	77	674	310	3507	Phum001713,Phum010633,Phum001508,Phum001512,Phum002845,Phum009237,Phum010446,Phum007401,Phum007657,Phum005206,Phum003021,Phum004127,Phum004125,Phum005457,Phum001096,Phum003272,Phum005267,Phum006339,Phum006579,Phum004390,Phum010604,Phum000807,Phum003205,Phum003206,Phum001484,Phum001483,Phum005889,Phum005888,Phum005645,Phum005655,Phum003858,Phum003859,Phum001647,Phum002982,Phum005823,Phum001472,Phu…	0.0677666
Biological process	sensory perception	GO:0007600	5	0.00658537	1.71182	23	152	310	3507	Phum000835,Phum005206,Phum006727,Phum006725,Phum002108,Phum002107,Phum003478,Phum003477,Phum004971,Phum003626,Phum004964,Phum001868,Phum001870,Phum005113,Phum004425,Phum001150,Phum001365,Phum001786,Phum004868,Phum003537,Phum004869,Phum003535,Phum010281,	0.0702668
Biological process	multicellular organismal process	GO:0032501	2	0.00673539	1.10859	210	2143	310	3507	Phum001713,Phum001958,Phum005071,Phum010656,Phum000835,Phum001508,Phum009461,Phum001512,Phum002845,Phum002602,Phum009475,Phum009476,Phum009237,Phum008110,Phum010440,Phum010446,Phum003914,Phum007401,Phum007657,Phum005206,Phum007629,Phum004127,Phum004125,Phum001096,Phum003272,Phum005267,Phum007212,Phum007211,Phum006579,Phum004390,Phum007663,Phum010604,Phum000805,Phum000807,Phum008529,Phum003071,Phu…	0.0716188
Biological process	protein localization to membrane	GO:0072657	6	0.00675126	2.407	10	47	310	3507	Phum001508,Phum001512,Phum010751,Phum010748,Phum010749,Phum000708,Phum006483,Phum000054,Phum007099,Phum007098,	0.0715401
Biological process	associative learning	GO:0008306	8	0.0068413	2.5454	9	40	310	3507	Phum005889,Phum005888,Phum009791,Phum000714,Phum007990,Phum004424,Phum003735,Phum003734,Phum004613,	0.0722451
Biological process	anatomical structure development	GO:0048856	3	0.00692519	1.13129	182	1820	310	3507	Phum001713,Phum005071,Phum010656,Phum001508,Phum001512,Phum002845,Phum002602,Phum009475,Phum009476,Phum009237,Phum008110,Phum010440,Phum010446,Phum003914,Phum007401,Phum007657,Phum005206,Phum007629,Phum004127,Phum004125,Phum003272,Phum007448,Phum005267,Phum007212,Phum007211,Phum006579,Phum004390,Phum007663,Phum010604,Phum000805,Phum000807,Phum008529,Phum003071,Phum006585,Phum003205,Phum003206,Phu…	0.0728805
Biological process	regulation of nervous system development	GO:0051960	6	0.00715372	1.48238	38	290	310	3507	Phum001713,Phum002845,Phum009237,Phum010446,Phum003272,Phum005267,Phum006579,Phum000807,Phum002374,Phum001647,Phum001472,Phum002778,Phum000973,Phum000714,Phum006290,Phum010748,Phum004068,Phum004062,Phum007789,Phum004424,Phum001152,Phum000063,Phum000032,Phum003318,Phum001371,Phum004454,Phum002878,Phum001548,Phum002639,Phum001559,Phum002622,Phum000022,Phum000023,Phum000024,Phum000021,Phum003987,Phu…	0.0750286
Biological process	regulation of tube architecture, open tracheal system	GO:0035152	4	0.00724846	2.10097	13	70	310	3507	Phum001508,Phum001512,Phum006585,Phum007801,Phum002593,Phum006504,Phum006503,Phum000708,Phum007971,Phum003735,Phum000226,Phum003734,Phum000012,	0.0757636
Biological process	thermosensory behavior	GO:0040040	5	0.0074615	3.77097	5	15	310	3507	Phum010656,Phum005206,Phum005889,Phum005888,Phum006022,	0.0777261
Biological process	cellular localization	GO:0051641	3	0.00757592	1.36449	55	456	310	3507	Phum007259,Phum006143,Phum001508,Phum001512,Phum008110,Phum010440,Phum003917,Phum003914,Phum006180,Phum005210,Phum007663,Phum000805,Phum006995,Phum007829,Phum005889,Phum005888,Phum007823,Phum010144,Phum010146,Phum010355,Phum001238,Phum000124,Phum000973,Phum000723,Phum010751,Phum006022,Phum002716,Phum002723,Phum000752,Phum008473,Phum000529,Phum004484,Phum010748,Phum010749,Phum000708,Phum006483,Phu…	0.0786513
Biological process	regulation of biological quality	GO:0065008	3	0.00774576	1.25699	87	783	310	3507	Phum008107,Phum001713,Phum006143,Phum001508,Phum001512,Phum009475,Phum009476,Phum009237,Phum008110,Phum010440,Phum010446,Phum003917,Phum003914,Phum004127,Phum004125,Phum001096,Phum005210,Phum003272,Phum005267,Phum006579,Phum007663,Phum000807,Phum006585,Phum003205,Phum003206,Phum007801,Phum002593,Phum007829,Phum001047,Phum007823,Phum002374,Phum006504,Phum006503,Phum001647,Phum008275,Phum002982,Phu…	0.0801438
Biological process	unidimensional cell growth	GO:0009826	5	0.00786357	3.23226	6	21	310	3507	Phum010751,Phum010748,Phum010749,Phum006483,Phum007905,Phum000021,	0.0660239
Biological process	germ-band shortening	GO:0007390	5	0.00786357	3.23226	6	21	310	3507	Phum001508,Phum001512,Phum007212,Phum007211,Phum002374,Phum000032,	0.0660239
Biological process	regulation of ion transport	GO:0043269	6	0.00801205	2.66186	8	34	310	3507	Phum010440,Phum003914,Phum002716,Phum010748,Phum007905,Phum001370,Phum000075,Phum000021,	0.066905
Biological process	metal ion transport	GO:0030001	7	0.00824994	1.9505	15	87	310	3507	Phum008110,Phum010440,Phum003914,Phum007829,Phum007823,Phum010355,Phum009791,Phum002716,Phum010748,Phum007905,Phum001370,Phum003368,Phum000075,Phum002432,Phum000021,	0.0676056
Biological process	developmental process	GO:0032502	2	0.00855187	1.12009	190	1919	310	3507	Phum001713,Phum005071,Phum010656,Phum001508,Phum001512,Phum002845,Phum002602,Phum009475,Phum009476,Phum009237,Phum008110,Phum010440,Phum010446,Phum009446,Phum003914,Phum007401,Phum007657,Phum005206,Phum007629,Phum004127,Phum004125,Phum001096,Phum003272,Phum007448,Phum005267,Phum007212,Phum007211,Phum006579,Phum004390,Phum007663,Phum010604,Phum000805,Phum000807,Phum008529,Phum003071,Phum006585,Phu…	0.0698933
Biological process	regulation of multicellular organismal development	GO:2000026	5	0.00861412	1.36579	53	439	310	3507	Phum001713,Phum001508,Phum001512,Phum002845,Phum009237,Phum010446,Phum003272,Phum005267,Phum006579,Phum000807,Phum005889,Phum005888,Phum001047,Phum002374,Phum001647,Phum003655,Phum001472,Phum002778,Phum000973,Phum000714,Phum006290,Phum009709,Phum005325,Phum010748,Phum004068,Phum004062,Phum009967,Phum007789,Phum009968,Phum004424,Phum004423,Phum001152,Phum000063,Phum000032,Phum003318,Phum001371,Phu…	0.0702154
Biological process	oogenesis	GO:0048477	6	0.00869108	1.35079	56	469	310	3507	Phum001508,Phum001512,Phum006579,Phum004390,Phum000805,Phum003205,Phum003206,Phum006995,Phum007616,Phum007617,Phum005889,Phum005888,Phum002374,Phum003858,Phum003859,Phum003831,Phum006919,Phum001238,Phum000973,Phum000714,Phum006498,Phum010751,Phum000752,Phum008473,Phum006290,Phum007770,Phum008839,Phum010748,Phum010749,Phum000947,Phum006483,Phum004062,Phum009967,Phum009968,Phum004658,Phum001398,Phu…	0.0706553
Biological process	protein localization to plasma membrane	GO:0072659	7	0.0091568	2.82823	7	28	310	3507	Phum001508,Phum001512,Phum010751,Phum010748,Phum010749,Phum000708,Phum006483,	0.074245
Biological process	taxis	GO:0042330	3	0.00920857	1.46869	37	285	310	3507	Phum001713,Phum010656,Phum001508,Phum001512,Phum009237,Phum010446,Phum003272,Phum005267,Phum000807,Phum002374,Phum005655,Phum001647,Phum008032,Phum001472,Phum002778,Phum006022,Phum002723,Phum004068,Phum009967,Phum009968,Phum000069,Phum001152,Phum000062,Phum000063,Phum005968,Phum000032,Phum003318,Phum001371,Phum004454,Phum002878,Phum002639,Phum000463,Phum000023,Phum000021,Phum003987,Phum003982,Phu…	0.0744683
Biological process	cellular aromatic compound metabolic process	GO:0006725	4	0.00927224	1.2264	98	904	310	3507	Phum001713,Phum007259,Phum010633,Phum001508,Phum003929,Phum001512,Phum002845,Phum009237,Phum001962,Phum010446,Phum007401,Phum007657,Phum007411,Phum007410,Phum005206,Phum003021,Phum004127,Phum004125,Phum005457,Phum003272,Phum005267,Phum006339,Phum004390,Phum010604,Phum000807,Phum003205,Phum003206,Phum001484,Phum001483,Phum006995,Phum007829,Phum005889,Phum005888,Phum005645,Phum006504,Phum006503,Phu…	0.0747864
Biological process	aromatic compound biosynthetic process	GO:0019438	5	0.00971492	1.29451	69	603	310	3507	Phum001713,Phum010633,Phum001508,Phum001512,Phum002845,Phum009237,Phum010446,Phum007401,Phum007657,Phum005206,Phum003021,Phum004127,Phum004125,Phum005457,Phum003272,Phum005267,Phum006339,Phum004390,Phum010604,Phum000807,Phum003205,Phum003206,Phum001484,Phum001483,Phum005889,Phum005888,Phum005645,Phum005655,Phum003858,Phum003859,Phum001647,Phum002982,Phum005823,Phum001472,Phum002778,Phum006498,Phu…	0.0781517
Biological process	nucleobase-containing compound metabolic process	GO:0006139	5	0.00972975	1.23609	92	842	310	3507	Phum001713,Phum007259,Phum010633,Phum001508,Phum001512,Phum002845,Phum009237,Phum001962,Phum010446,Phum007401,Phum007657,Phum007411,Phum007410,Phum005206,Phum003021,Phum004127,Phum004125,Phum005457,Phum003272,Phum005267,Phum006339,Phum004390,Phum010604,Phum000807,Phum003205,Phum003206,Phum001484,Phum001483,Phum006995,Phum007829,Phum005889,Phum005888,Phum005645,Phum006504,Phum006503,Phum005655,Phu…	0.0780666
Biological process	instar larval development	GO:0002168	6	0.00981946	2.18319	11	57	310	3507	Phum001047,Phum010751,Phum009567,Phum009561,Phum005325,Phum010748,Phum010749,Phum000708,Phum006483,Phum010254,Phum010255,	0.0785812
Biological process	long-term memory	GO:0007616	8	0.00981946	2.18319	11	57	310	3507	Phum010751,Phum007110,Phum006410,Phum004050,Phum010748,Phum010749,Phum006483,Phum009967,Phum009968,Phum004049,Phum006409,	0.0785812
Biological process	epithelial cell development	GO:0002064	5	0.00993447	1.49085	34	258	310	3507	Phum001508,Phum001512,Phum006579,Phum004390,Phum003205,Phum003206,Phum002593,Phum007616,Phum007617,Phum002374,Phum003858,Phum003859,Phum001238,Phum000973,Phum000714,Phum006498,Phum006290,Phum010748,Phum009967,Phum009968,Phum004424,Phum000032,Phum001379,Phum004888,Phum004889,Phum007971,Phum006852,Phum004688,Phum003527,Phum000010,Phum000028,Phum000022,Phum000024,Phum000021,	0.0790897
Biological process	somatic stem cell population maintenance	GO:0035019	5	0.0100273	3.08534	6	22	310	3507	Phum007616,Phum007617,Phum010751,Phum010748,Phum010749,Phum006483,	0.0796226
Biological process	regulation of developmental process	GO:0050793	4	0.0100799	1.30927	64	553	310	3507	Phum001713,Phum001508,Phum001512,Phum002845,Phum009475,Phum009476,Phum009237,Phum010446,Phum003914,Phum003272,Phum005267,Phum006579,Phum000807,Phum005889,Phum005888,Phum001047,Phum002374,Phum001647,Phum003655,Phum001472,Phum002778,Phum000124,Phum000973,Phum000714,Phum006290,Phum009709,Phum005325,Phum010748,Phum000708,Phum004068,Phum004062,Phum009967,Phum007789,Phum009968,Phum007793,Phum004424,Phu…	0.0798337
Biological process	positive regulation of reproductive process	GO:2000243	5	0.0100825	3.53528	5	16	310	3507	Phum001508,Phum001512,Phum000174,Phum010748,Phum000021,	0.079649
Biological process	regulation of hemopoiesis	GO:1903706	6	0.0100825	3.53528	5	16	310	3507	Phum001047,Phum005325,Phum010748,Phum009967,Phum009968,	0.079649
Biological process	ectoderm development	GO:0007398	5	0.0100825	3.53528	5	16	310	3507	Phum007212,Phum007211,Phum010748,Phum004688,Phum000028,	0.079649
Biological process	cell fate commitment	GO:0045165	4	0.0101165	1.53569	30	221	310	3507	Phum009446,Phum005206,Phum004390,Phum006585,Phum007616,Phum007617,Phum003831,Phum000124,Phum000714,Phum010751,Phum006022,Phum001868,Phum001870,Phum006290,Phum000901,Phum010748,Phum010749,Phum006483,Phum004424,Phum003318,Phum000089,Phum002639,Phum001559,Phum002622,Phum003527,Phum000012,Phum003760,Phum000021,Phum002655,Phum001561,	0.0793065
Biological process	organic cyclic compound biosynthetic process	GO:1901362	5	0.0102955	1.28515	71	625	310	3507	Phum001713,Phum010633,Phum001508,Phum001512,Phum002845,Phum009237,Phum010446,Phum007401,Phum007657,Phum005206,Phum003021,Phum004127,Phum004125,Phum005457,Phum003272,Phum005267,Phum006339,Phum004390,Phum010604,Phum000807,Phum003205,Phum003206,Phum001484,Phum001483,Phum005889,Phum005888,Phum005645,Phum005655,Phum003858,Phum003859,Phum001647,Phum002982,Phum005823,Phum001472,Phum002778,Phum006498,Phu…	0.0805041
Biological process	nucleic acid metabolic process	GO:0090304	6	0.010438	1.24572	86	781	310	3507	Phum001713,Phum007259,Phum001508,Phum001512,Phum002845,Phum009237,Phum001962,Phum010446,Phum007401,Phum007657,Phum007411,Phum007410,Phum005206,Phum004127,Phum004125,Phum005457,Phum003272,Phum005267,Phum006339,Phum004390,Phum010604,Phum000807,Phum003205,Phum003206,Phum001484,Phum001483,Phum006995,Phum007829,Phum005889,Phum005888,Phum005645,Phum005655,Phum010144,Phum010146,Phum003858,Phum003859,Phu…	0.0814108
Biological process	learning	GO:0007612	7	0.0105634	2.26258	10	50	310	3507	Phum001958,Phum005889,Phum005888,Phum009791,Phum000714,Phum007990,Phum004424,Phum003735,Phum003734,Phum004613,	0.0821804
Biological process	regulation of signal transduction	GO:0009966	6	0.0107046	1.32057	60	514	310	3507	Phum001713,Phum010656,Phum005041,Phum001508,Phum001512,Phum009237,Phum010446,Phum003914,Phum005210,Phum003272,Phum005267,Phum000807,Phum006585,Phum001267,Phum005889,Phum005888,Phum001047,Phum002374,Phum001647,Phum008275,Phum001472,Phum002778,Phum003635,Phum000124,Phum000973,Phum000714,Phum000752,Phum009709,Phum005325,Phum010748,Phum004068,Phum007789,Phum004657,Phum004424,Phum001152,Phum000063,Phu…	0.0830689
Biological process	cellular metal ion homeostasis	GO:0006875	9	0.0111499	2.36782	9	43	310	3507	Phum008107,Phum008110,Phum003914,Phum002716,Phum007905,Phum001370,Phum003368,Phum000075,Phum000021,	0.0863066
Biological process	negative regulation of immune system process	GO:0002683	5	0.0114333	2.51398	8	36	310	3507	Phum003929,Phum010604,Phum001047,Phum002766,Phum005325,Phum010748,Phum009967,Phum009968,	0.0861139
Biological process	periodic partitioning	GO:0007365	5	0.0114333	2.51398	8	36	310	3507	Phum002982,Phum003831,Phum010751,Phum010748,Phum010749,Phum006483,Phum010254,Phum010255,	0.0861139
Biological process	establishment of organelle localization	GO:0051656	5	0.012023	1.82835	16	99	310	3507	Phum007259,Phum003917,Phum006180,Phum005210,Phum000805,Phum010144,Phum010146,Phum001238,Phum006022,Phum002723,Phum008473,Phum010748,Phum000069,Phum004456,Phum000226,Phum002437,	0.0890284
Biological process	epithelial cell differentiation	GO:0030855	5	0.0123631	1.43297	38	300	310	3507	Phum001508,Phum001512,Phum006579,Phum004390,Phum003205,Phum003206,Phum007801,Phum002593,Phum007616,Phum007617,Phum002374,Phum003858,Phum003859,Phum001238,Phum000973,Phum000714,Phum006498,Phum009537,Phum006290,Phum009709,Phum010748,Phum009967,Phum009968,Phum004424,Phum000032,Phum001379,Phum004888,Phum004889,Phum007971,Phum006852,Phum004688,Phum003527,Phum000010,Phum000028,Phum000022,Phum000024,Phu…	0.0913264
Biological process	system development	GO:0048731	4	0.0125378	1.16228	135	1314	310	3507	Phum001713,Phum010656,Phum001508,Phum001512,Phum002845,Phum002602,Phum009475,Phum009476,Phum009237,Phum010440,Phum010446,Phum007401,Phum007657,Phum005206,Phum007629,Phum004127,Phum004125,Phum003272,Phum005267,Phum007212,Phum007211,Phum006579,Phum004390,Phum007663,Phum010604,Phum000805,Phum000807,Phum003071,Phum006585,Phum003205,Phum003206,Phum007801,Phum002593,Phum007616,Phum007617,Phum007829,Phu…	0.0923951
Biological process	larval chitin-based cuticle development	GO:0008363	7	0.0125832	2.95119	6	23	310	3507	Phum010751,Phum010748,Phum010749,Phum006483,Phum010254,Phum010255,	0.0925076
Biological process	cuticle development involved in chitin-based cuticle molting cycle	GO:0042337	6	0.0125832	2.95119	6	23	310	3507	Phum010751,Phum010748,Phum010749,Phum006483,Phum010254,Phum010255,	0.0925076
Biological process	peptidyl-tyrosine phosphorylation	GO:0018108	10	0.0135095	2.63968	7	30	310	3507	Phum010656,Phum001047,Phum002374,Phum000714,Phum005325,Phum004424,Phum000032,	0.0988443
Biological process	peptidyl-tyrosine modification	GO:0018212	9	0.0135095	2.63968	7	30	310	3507	Phum010656,Phum001047,Phum002374,Phum000714,Phum005325,Phum004424,Phum000032,	0.0988443
Biological process	anatomical structure maturation	GO:0071695	4	0.0149926	1.63842	21	145	310	3507	Phum006579,Phum003071,Phum006995,Phum007829,Phum005889,Phum005888,Phum002374,Phum002982,Phum001238,Phum010748,Phum004062,Phum007789,Phum000032,Phum003318,Phum004409,Phum001548,Phum002639,Phum000226,Phum003527,Phum000021,Phum003982,	0.109176
Biological process	establishment of vesicle localization	GO:0051650	6	0.015827	2.38166	8	38	310	3507	Phum003917,Phum006180,Phum005210,Phum010144,Phum010146,Phum002723,Phum010748,Phum000069,	0.11498
Biological process	immune system process	GO:0002376	2	0.0158894	1.43461	35	276	310	3507	Phum001713,Phum003929,Phum009237,Phum010446,Phum007401,Phum004127,Phum004125,Phum003272,Phum005267,Phum010604,Phum000807,Phum007829,Phum001047,Phum002766,Phum001647,Phum001472,Phum002778,Phum003635,Phum000723,Phum005325,Phum010748,Phum004068,Phum009967,Phum009968,Phum001152,Phum000063,Phum001371,Phum004688,Phum003735,Phum003734,Phum000028,Phum000023,Phum000021,Phum003987,Phum001328,	0.115161
Biological process	negative regulation of cellular process	GO:0048523	5	0.0159049	1.23225	83	762	310	3507	Phum001713,Phum010656,Phum001508,Phum003929,Phum001512,Phum002845,Phum009237,Phum010440,Phum010446,Phum003914,Phum007401,Phum007657,Phum004127,Phum004125,Phum005210,Phum003272,Phum005267,Phum006579,Phum010604,Phum000807,Phum006585,Phum005889,Phum005888,Phum001047,Phum002374,Phum005655,Phum002766,Phum001647,Phum008275,Phum006093,Phum005823,Phum001472,Phum002778,Phum000124,Phum000714,Phum010751,Phu…	0.115002
Biological process	gastrulation	GO:0007369	5	0.0161938	2.04003	11	61	310	3507	Phum007616,Phum007617,Phum001047,Phum010751,Phum005325,Phum010748,Phum010749,Phum000708,Phum006483,Phum004688,Phum000028,	0.116816
Biological process	inorganic ion homeostasis	GO:0098771	7	0.0162157	1.96746	12	69	310	3507	Phum008107,Phum008110,Phum003914,Phum007829,Phum007823,Phum010355,Phum002716,Phum007905,Phum001370,Phum003368,Phum000075,Phum000021,	0.1167
Biological process	cation homeostasis	GO:0055080	7	0.0162157	1.96746	12	69	310	3507	Phum008107,Phum008110,Phum003914,Phum007829,Phum007823,Phum010355,Phum002716,Phum007905,Phum001370,Phum003368,Phum000075,Phum000021,	0.1167
Biological process	regulation of chromatin assembly or disassembly	GO:0001672	7	0.0170779	3.14247	5	18	310	3507	Phum008839,Phum000947,Phum001398,Phum010263,Phum004608,	0.118466
Biological process	tube fusion	GO:0035146	5	0.0170779	3.14247	5	18	310	3507	Phum010751,Phum002717,Phum010748,Phum010749,Phum006483,	0.118466
Biological process	branch fusion, open tracheal system	GO:0035147	6	0.0170779	3.14247	5	18	310	3507	Phum010751,Phum002717,Phum010748,Phum010749,Phum006483,	0.118466
Biological process	negative regulation of transcription by RNA polymerase II	GO:0000122	12	0.0171785	1.84164	14	86	310	3507	Phum002845,Phum010604,Phum005655,Phum005823,Phum010751,Phum002946,Phum010748,Phum010749,Phum006483,Phum006611,Phum006610,Phum000021,Phum002416,Phum000004,	0.118362
Biological process	cell-cell junction assembly	GO:0007043	7	0.0172286	2.21339	9	46	310	3507	Phum010751,Phum009709,Phum010748,Phum010749,Phum000708,Phum006483,Phum010264,Phum003527,Phum000025,	0.118442
Biological process	organic cyclic compound metabolic process	GO:1901360	4	0.0174817	1.19985	98	924	310	3507	Phum001713,Phum007259,Phum010633,Phum001508,Phum003929,Phum001512,Phum002845,Phum009237,Phum001962,Phum010446,Phum007401,Phum007657,Phum007411,Phum007410,Phum005206,Phum003021,Phum004127,Phum004125,Phum005457,Phum003272,Phum005267,Phum006339,Phum004390,Phum010604,Phum000807,Phum003205,Phum003206,Phum001484,Phum001483,Phum006995,Phum007829,Phum005889,Phum005888,Phum005645,Phum006504,Phum006503,Phu…	0.119913
Biological process	regulation of cell communication	GO:0010646	5	0.0177452	1.27221	65	578	310	3507	Phum001713,Phum010656,Phum005041,Phum001508,Phum001512,Phum009237,Phum010446,Phum003914,Phum005210,Phum003272,Phum005267,Phum006579,Phum000807,Phum006585,Phum001267,Phum005889,Phum005888,Phum001047,Phum002374,Phum001647,Phum008275,Phum001472,Phum002778,Phum003635,Phum000124,Phum000973,Phum000714,Phum000752,Phum009709,Phum005325,Phum010748,Phum000708,Phum004068,Phum007789,Phum004657,Phum004424,Phu…	0.12145
Biological process	imaginal disc development	GO:0007444	6	0.0179738	1.3233	51	436	310	3507	Phum001713,Phum001508,Phum001512,Phum009237,Phum010446,Phum007629,Phum003272,Phum005267,Phum007663,Phum010604,Phum000807,Phum007801,Phum007616,Phum007617,Phum005889,Phum005888,Phum002374,Phum005655,Phum001647,Phum002982,Phum005823,Phum001472,Phum002778,Phum000714,Phum006498,Phum009537,Phum010751,Phum000752,Phum006290,Phum008471,Phum010748,Phum010749,Phum004068,Phum006483,Phum005131,Phum004424,Phu…	0.122741
Biological process	cell fate determination	GO:0001709	4	0.0181102	1.78625	15	95	310	3507	Phum006585,Phum007616,Phum007617,Phum003831,Phum000124,Phum010751,Phum010748,Phum010749,Phum006483,Phum003318,Phum000089,Phum002639,Phum000012,Phum000021,Phum002655,	0.123398
Biological process	memory	GO:0007613	7	0.0181102	1.78625	15	95	310	3507	Phum005889,Phum005888,Phum010751,Phum007110,Phum006410,Phum007990,Phum004050,Phum010748,Phum010749,Phum006483,Phum009967,Phum009968,Phum004049,Phum006409,Phum004613,	0.123398
Biological process	heterocycle metabolic process	GO:0046483	4	0.0182002	1.20654	93	872	310	3507	Phum001713,Phum007259,Phum010633,Phum001508,Phum001512,Phum002845,Phum009237,Phum001962,Phum010446,Phum007401,Phum007657,Phum007411,Phum007410,Phum005206,Phum003021,Phum004127,Phum004125,Phum005457,Phum003272,Phum005267,Phum006339,Phum004390,Phum010604,Phum000807,Phum003205,Phum003206,Phum001484,Phum001483,Phum006995,Phum007829,Phum005889,Phum005888,Phum005645,Phum006504,Phum006503,Phum005655,Phu…	0.123464
Biological process	regulation of response to stimulus	GO:0048583	4	0.0182201	1.25902	69	620	310	3507	Phum001713,Phum010656,Phum005041,Phum001508,Phum003929,Phum001512,Phum009237,Phum010446,Phum003914,Phum004127,Phum004125,Phum005210,Phum003272,Phum005267,Phum010604,Phum000807,Phum006585,Phum001267,Phum005889,Phum005888,Phum001047,Phum002374,Phum002766,Phum001647,Phum008275,Phum000140,Phum001472,Phum002778,Phum003635,Phum000124,Phum000973,Phum000714,Phum000752,Phum009709,Phum005325,Phum010748,Phu…	0.123327
Biological process	regulation of signaling	GO:0023051	4	0.0184	1.27002	65	579	310	3507	Phum001713,Phum010656,Phum005041,Phum001508,Phum001512,Phum009237,Phum010446,Phum003914,Phum005210,Phum003272,Phum005267,Phum006579,Phum000807,Phum006585,Phum001267,Phum005889,Phum005888,Phum001047,Phum002374,Phum001647,Phum008275,Phum001472,Phum002778,Phum003635,Phum000124,Phum000973,Phum000714,Phum000752,Phum009709,Phum005325,Phum010748,Phum000708,Phum004068,Phum007789,Phum004657,Phum004424,Phu…	0.122653
Biological process	morphogenesis of a branching epithelium	GO:0061138	6	0.0184312	2.3206	8	39	310	3507	Phum010751,Phum002717,Phum004495,Phum010748,Phum010749,Phum006483,Phum000050,Phum000005,	0.122595
Biological process	branching morphogenesis of an epithelial tube	GO:0048754	7	0.0184312	2.3206	8	39	310	3507	Phum010751,Phum002717,Phum004495,Phum010748,Phum010749,Phum006483,Phum000050,Phum000005,	0.122595
Biological process	positive regulation of transcription by RNA polymerase II	GO:0045944	12	0.0184464	1.56745	23	166	310	3507	Phum002845,Phum007401,Phum005206,Phum004127,Phum004125,Phum004390,Phum005645,Phum005655,Phum003858,Phum003859,Phum002982,Phum006498,Phum010751,Phum001868,Phum001870,Phum010748,Phum010749,Phum006483,Phum001559,Phum003767,Phum000021,Phum003770,Phum001561,	0.122168
Biological process	response to temperature stimulus	GO:0009266	4	0.0195669	1.86162	13	79	310	3507	Phum005071,Phum010656,Phum005206,Phum001484,Phum001483,Phum005889,Phum005888,Phum006022,Phum007990,Phum007905,Phum003527,Phum004613,Phum000021,	0.12931
Biological process	response to external stimulus	GO:0009605	3	0.0197049	1.24917	71	643	310	3507	Phum001713,Phum005071,Phum010656,Phum005041,Phum001508,Phum003929,Phum001512,Phum009237,Phum008110,Phum010446,Phum006180,Phum004127,Phum004125,Phum003272,Phum005267,Phum010604,Phum000807,Phum001484,Phum001483,Phum006995,Phum001047,Phum002374,Phum005655,Phum002766,Phum001647,Phum008032,Phum003831,Phum005832,Phum004502,Phum000140,Phum001472,Phum002778,Phum003635,Phum006022,Phum001868,Phum002723,Phu…	0.129942
Biological process	ameboidal-type cell migration	GO:0001667	6	0.0198746	1.57521	22	158	310	3507	Phum001508,Phum001512,Phum009475,Phum009476,Phum007212,Phum007211,Phum004390,Phum003205,Phum003206,Phum006504,Phum006503,Phum003858,Phum003859,Phum000714,Phum006498,Phum006290,Phum010748,Phum004424,Phum004888,Phum004889,Phum004688,Phum000028,	0.130781
Biological process	germ cell development	GO:0007281	5	0.0200165	1.28071	60	530	310	3507	Phum001508,Phum001512,Phum006579,Phum004390,Phum000805,Phum003205,Phum003206,Phum000174,Phum006995,Phum007616,Phum007617,Phum005889,Phum005888,Phum002374,Phum003858,Phum003859,Phum003831,Phum006919,Phum001238,Phum000973,Phum000714,Phum006498,Phum010751,Phum000752,Phum008473,Phum006290,Phum009709,Phum007770,Phum008839,Phum010748,Phum010749,Phum000947,Phum006483,Phum004062,Phum009967,Phum009968,Phu…	0.131433
Biological process	chromatin assembly or disassembly	GO:0006333	6	0.0200814	1.91204	12	71	310	3507	Phum007401,Phum005457,Phum002392,Phum008839,Phum000947,Phum010729,Phum001398,Phum006611,Phum006610,Phum010263,Phum000021,Phum004608,	0.131578
Biological process	female gamete generation	GO:0007292	5	0.0204892	1.28967	57	500	310	3507	Phum001508,Phum001512,Phum006579,Phum004390,Phum000805,Phum003205,Phum003206,Phum006995,Phum007616,Phum007617,Phum005889,Phum005888,Phum002374,Phum003858,Phum003859,Phum003831,Phum006919,Phum001238,Phum000973,Phum000714,Phum006498,Phum010751,Phum006022,Phum000752,Phum008473,Phum006290,Phum007770,Phum008839,Phum010748,Phum010749,Phum000947,Phum006483,Phum004062,Phum009967,Phum009968,Phum004658,Phu…	0.133965
Biological process	muscle structure development	GO:0061061	4	0.0212983	1.50069	26	196	310	3507	Phum010440,Phum007448,Phum007212,Phum007211,Phum007801,Phum002374,Phum000124,Phum000973,Phum009567,Phum009561,Phum009709,Phum000903,Phum004484,Phum010748,Phum009967,Phum009968,Phum000036,Phum000032,Phum000089,Phum000226,Phum001559,Phum000022,Phum000024,Phum000025,Phum000021,Phum001561,	0.138959
Biological process	morphogenesis of a branching structure	GO:0001763	4	0.0213287	2.26258	8	40	310	3507	Phum010751,Phum002717,Phum004495,Phum010748,Phum010749,Phum006483,Phum000050,Phum000005,	0.138862
Biological process	germline stem cell asymmetric division	GO:0098728	6	0.0215438	2.97708	5	19	310	3507	Phum002374,Phum000752,Phum000032,Phum003735,Phum003734,	0.139966
Biological process	positive regulation of multicellular organism growth	GO:0040018	7	0.0215438	2.97708	5	19	310	3507	Phum002374,Phum000708,Phum000032,Phum003735,Phum003734,	0.139966
Biological process	developmental growth involved in morphogenesis	GO:0060560	4	0.0215669	1.83835	13	80	310	3507	Phum010656,Phum002845,Phum003205,Phum003206,Phum005889,Phum005888,Phum010751,Phum010748,Phum010749,Phum006483,Phum007905,Phum002878,Phum000021,	0.139526
Biological process	chaeta morphogenesis	GO:0008407	5	0.0225551	2.39971	7	33	310	3507	Phum000805,Phum007616,Phum007617,Phum008473,Phum006290,Phum002416,Phum003982,	0.134586
Biological process	segment polarity determination	GO:0007367	6	0.0225551	2.39971	7	33	310	3507	Phum003831,Phum010751,Phum010748,Phum010749,Phum006483,Phum010254,Phum010255,	0.134586
Biological process	negative regulation of biological process	GO:0048519	4	0.0229186	1.19768	92	869	310	3507	Phum008107,Phum001713,Phum010656,Phum001508,Phum003929,Phum001512,Phum002845,Phum009237,Phum010440,Phum010446,Phum003914,Phum007401,Phum007657,Phum004127,Phum004125,Phum005210,Phum003272,Phum005267,Phum006579,Phum010604,Phum000807,Phum003071,Phum006585,Phum006995,Phum005889,Phum005888,Phum001047,Phum002374,Phum005655,Phum010144,Phum010146,Phum002766,Phum001647,Phum008275,Phum006093,Phum003831,Phu…	0.136226
Biological process	RNA phosphodiester bond hydrolysis	GO:0090501	8	0.0229216	2.61067	6	26	310	3507	Phum001962,Phum003831,Phum001379,Phum000097,Phum001165,Phum000010,	0.135981
Biological process	DNA-templated transcription, initiation	GO:0006352	9	0.0229216	2.61067	6	26	310	3507	Phum005457,Phum006339,Phum010604,Phum005351,Phum010748,Phum000021,	0.135981
Biological process	cell maturation	GO:0048469	5	0.0230175	1.59337	20	142	310	3507	Phum006579,Phum003071,Phum006995,Phum007829,Phum005889,Phum005888,Phum002374,Phum002982,Phum001238,Phum010748,Phum004062,Phum007789,Phum000032,Phum003318,Phum004409,Phum001548,Phum002639,Phum000226,Phum003527,Phum003982,	0.136025
Biological process	cellular nitrogen compound metabolic process	GO:0034641	4	0.0239643	1.18761	97	924	310	3507	Phum001713,Phum007259,Phum010633,Phum001508,Phum001512,Phum002845,Phum009237,Phum001962,Phum010446,Phum007401,Phum007657,Phum007411,Phum007410,Phum005206,Phum003021,Phum004127,Phum004125,Phum005457,Phum001096,Phum003272,Phum005267,Phum006339,Phum006579,Phum004390,Phum010604,Phum000807,Phum003205,Phum003206,Phum001484,Phum001483,Phum006995,Phum007829,Phum005889,Phum005888,Phum005645,Phum006504,Phu…	0.141348
Biological process	post-embryonic animal morphogenesis	GO:0009886	4	0.0241097	1.3345	44	373	310	3507	Phum001713,Phum009237,Phum010446,Phum007629,Phum003272,Phum005267,Phum000807,Phum007801,Phum007616,Phum007617,Phum005889,Phum005888,Phum001647,Phum002982,Phum005823,Phum001472,Phum002778,Phum000714,Phum006498,Phum009537,Phum010751,Phum000752,Phum006290,Phum008471,Phum010748,Phum010749,Phum000708,Phum004068,Phum006483,Phum005131,Phum004424,Phum001152,Phum000063,Phum001371,Phum001559,Phum010254,Phu…	0.141933
Biological process	response to oxygen-containing compound	GO:1901700	4	0.0241241	1.45973	28	217	310	3507	Phum010633,Phum003914,Phum003021,Phum001484,Phum001483,Phum004103,Phum006977,Phum002374,Phum003478,Phum003477,Phum008032,Phum000714,Phum008267,Phum007990,Phum010748,Phum009967,Phum007789,Phum009968,Phum004424,Phum000062,Phum007905,Phum000032,Phum001548,Phum003735,Phum003734,Phum004613,Phum000021,Phum003743,	0.141747
Biological process	heart morphogenesis	GO:0003007	5	0.0245348	2.2074	8	41	310	3507	Phum007801,Phum007616,Phum007617,Phum010751,Phum010748,Phum010749,Phum006483,Phum000021,	0.143885
Biological process	ion homeostasis	GO:0050801	6	0.0245958	1.85966	12	73	310	3507	Phum008107,Phum008110,Phum003914,Phum007829,Phum007823,Phum010355,Phum002716,Phum007905,Phum001370,Phum003368,Phum000075,Phum000021,	0.143968
Biological process	positive regulation of cellular process	GO:0048522	5	0.0250219	1.19863	89	840	310	3507	Phum001713,Phum006143,Phum001508,Phum001512,Phum002845,Phum002602,Phum009237,Phum010440,Phum010446,Phum003914,Phum006180,Phum007401,Phum005206,Phum004127,Phum004125,Phum003272,Phum005267,Phum004390,Phum000807,Phum003205,Phum003206,Phum000174,Phum005645,Phum001047,Phum002374,Phum005655,Phum003858,Phum003859,Phum001647,Phum002982,Phum001472,Phum002778,Phum003635,Phum000973,Phum000714,Phum006498,Phu…	0.146183
Biological process	post-embryonic development	GO:0009791	3	0.0250795	1.28291	55	485	310	3507	Phum001713,Phum009237,Phum008110,Phum010446,Phum007401,Phum007629,Phum003272,Phum005267,Phum000807,Phum007801,Phum007616,Phum007617,Phum005889,Phum005888,Phum001047,Phum001647,Phum002982,Phum005823,Phum001472,Phum002778,Phum000714,Phum006498,Phum009537,Phum010751,Phum000752,Phum006290,Phum009567,Phum008471,Phum009561,Phum009709,Phum005325,Phum010748,Phum010749,Phum000708,Phum004068,Phum006483,Phu…	0.146242
Biological process	instar larval or pupal morphogenesis	GO:0048707	5	0.025117	1.33641	43	364	310	3507	Phum001713,Phum009237,Phum010446,Phum007629,Phum003272,Phum005267,Phum000807,Phum007801,Phum007616,Phum007617,Phum005889,Phum005888,Phum001647,Phum002982,Phum005823,Phum001472,Phum002778,Phum000714,Phum006498,Phum009537,Phum010751,Phum000752,Phum006290,Phum008471,Phum010748,Phum010749,Phum004068,Phum006483,Phum005131,Phum004424,Phum001152,Phum000063,Phum001371,Phum001559,Phum010254,Phum010255,Phu…	0.146183
Biological process	circulatory system process	GO:0003013	4	0.0263256	2.32913	7	34	310	3507	Phum010440,Phum007801,Phum000714,Phum010748,Phum004424,Phum003527,Phum002432,	0.152927
Biological process	heart process	GO:0003015	5	0.0263256	2.32913	7	34	310	3507	Phum010440,Phum007801,Phum000714,Phum010748,Phum004424,Phum003527,Phum002432,	0.152927
Biological process	synaptic vesicle transport	GO:0048489	7	0.0263256	2.32913	7	34	310	3507	Phum003917,Phum005210,Phum010144,Phum010146,Phum002723,Phum010748,Phum000069,	0.152927
Biological process	epithelial cell migration	GO:0010631	7	0.0263954	1.57124	20	144	310	3507	Phum001508,Phum001512,Phum009475,Phum009476,Phum007212,Phum007211,Phum004390,Phum003205,Phum003206,Phum006504,Phum006503,Phum003858,Phum003859,Phum000714,Phum006498,Phum006290,Phum010748,Phum004424,Phum004888,Phum004889,	0.152468
Biological process	actin cytoskeleton organization	GO:0030036	7	0.0268649	1.47068	26	200	310	3507	Phum002602,Phum010440,Phum007448,Phum001238,Phum003655,Phum000973,Phum006498,Phum006290,Phum009709,Phum004484,Phum000708,Phum004062,Phum009967,Phum009968,Phum004423,Phum000037,Phum000036,Phum004454,Phum004688,Phum002874,Phum003527,Phum000028,Phum000022,Phum000024,Phum000025,Phum003982,	0.154889
Biological process	imaginal disc pattern formation	GO:0007447	5	0.0271139	1.83452	12	74	310	3507	Phum001508,Phum001512,Phum007663,Phum005889,Phum005888,Phum005823,Phum006290,Phum010254,Phum010255,Phum003760,Phum003982,Phum000004,	0.156032
Biological process	nuclear-transcribed mRNA catabolic process	GO:0000956	10	0.027352	2.51398	6	27	310	3507	Phum010144,Phum010146,Phum001379,Phum000097,Phum001165,Phum000010,	0.157108
Biological process	actin filament-based process	GO:0030029	3	0.027671	1.45452	27	210	310	3507	Phum002602,Phum010440,Phum007448,Phum001238,Phum003655,Phum000973,Phum006498,Phum006290,Phum009709,Phum004484,Phum010748,Phum000708,Phum004062,Phum009967,Phum009968,Phum004423,Phum000037,Phum000036,Phum004454,Phum004688,Phum002874,Phum003527,Phum000028,Phum000022,Phum000024,Phum000025,Phum003982,	0.156887
Biological process	cell-cell junction organization	GO:0045216	6	0.0280106	1.88548	11	66	310	3507	Phum006504,Phum006503,Phum010751,Phum009709,Phum010748,Phum010749,Phum000708,Phum006483,Phum010264,Phum003527,Phum000025,	0.15852
Biological process	vesicle localization	GO:0051648	5	0.0280642	2.15484	8	42	310	3507	Phum003917,Phum006180,Phum005210,Phum010144,Phum010146,Phum002723,Phum010748,Phum000069,	0.158532
Biological process	epithelium migration	GO:0090132	4	0.0282198	1.5604	20	145	310	3507	Phum001508,Phum001512,Phum009475,Phum009476,Phum007212,Phum007211,Phum004390,Phum003205,Phum003206,Phum006504,Phum006503,Phum003858,Phum003859,Phum000714,Phum006498,Phum006290,Phum010748,Phum004424,Phum004888,Phum004889,	0.159118
Biological process	urogenital system development	GO:0001655	5	0.0285941	1.9505	10	58	310	3507	Phum009475,Phum009476,Phum000714,Phum009709,Phum010748,Phum004424,Phum010264,Phum001559,Phum000025,Phum001561,	0.160934
Biological process	cellular chemical homeostasis	GO:0055082	6	0.0285941	1.9505	10	58	310	3507	Phum008107,Phum008110,Phum003914,Phum002716,Phum010587,Phum007905,Phum001370,Phum003368,Phum000075,Phum000021,	0.160934
Biological process	renal system development	GO:0072001	5	0.0285941	1.9505	10	58	310	3507	Phum009475,Phum009476,Phum000714,Phum009709,Phum010748,Phum004424,Phum010264,Phum001559,Phum000025,Phum001561,	0.160934
Biological process	olfactory behavior	GO:0042048	4	0.0286955	2.03632	9	50	310	3507	Phum005206,Phum005889,Phum005888,Phum000714,Phum007990,Phum004424,Phum003735,Phum003734,Phum004613,	0.160622
Biological process	renal tubule development	GO:0061326	6	0.0286955	2.03632	9	50	310	3507	Phum009475,Phum009476,Phum000714,Phum009709,Phum010748,Phum004424,Phum001559,Phum000025,Phum001561,	0.160622
Biological process	regulation of cell cycle	GO:0051726	5	0.0291455	1.47303	25	192	310	3507	Phum001713,Phum009237,Phum010446,Phum003272,Phum005267,Phum000807,Phum001647,Phum006093,Phum001472,Phum002778,Phum000124,Phum006290,Phum010748,Phum004068,Phum001152,Phum000063,Phum001371,Phum006611,Phum006610,Phum006852,Phum000089,Phum000023,Phum000021,Phum003987,Phum001328,	0.162548
Biological process	localization	GO:0051179	2	0.0296126	1.16836	104	1007	310	3507	Phum007259,Phum006143,Phum001508,Phum001512,Phum009475,Phum009476,Phum008110,Phum010440,Phum003917,Phum000647,Phum000649,Phum003914,Phum006180,Phum005210,Phum007212,Phum007211,Phum004390,Phum007663,Phum000805,Phum006585,Phum003205,Phum003206,Phum002593,Phum000174,Phum006995,Phum007829,Phum005889,Phum005888,Phum007823,Phum002374,Phum006504,Phum006503,Phum010144,Phum010146,Phum003858,Phum003859,Phu…	0.163374
Biological process	chromosome organization	GO:0051276	6	0.029683	1.32189	43	368	310	3507	Phum001713,Phum009237,Phum010446,Phum007401,Phum005457,Phum003272,Phum005267,Phum010604,Phum000807,Phum006995,Phum002392,Phum001647,Phum006093,Phum003831,Phum001472,Phum002778,Phum007123,Phum007122,Phum002716,Phum008266,Phum008839,Phum010748,Phum000947,Phum004068,Phum004062,Phum010729,Phum003337,Phum001398,Phum003336,Phum001152,Phum000063,Phum001371,Phum001370,Phum006611,Phum006610,Phum000075,Phu…	0.163469
Biological process	gamete generation	GO:0007276	4	0.0301998	1.22441	71	656	310	3507	Phum001508,Phum001512,Phum001096,Phum006579,Phum004390,Phum000805,Phum003205,Phum003206,Phum000174,Phum006995,Phum007616,Phum007617,Phum007829,Phum005889,Phum005888,Phum007823,Phum002374,Phum006985,Phum006984,Phum003858,Phum003859,Phum003831,Phum010355,Phum006919,Phum001238,Phum003655,Phum000124,Phum000973,Phum000714,Phum006498,Phum010751,Phum006022,Phum000752,Phum008473,Phum006290,Phum009709,Phu…	0.166018
Biological process	protein localization to cell periphery	GO:1990778	6	0.0305045	2.26258	7	35	310	3507	Phum001508,Phum001512,Phum010751,Phum010748,Phum010749,Phum000708,Phum006483,	0.167393
Biological process	regulation of cell maturation	GO:1903429	7	0.0305045	2.26258	7	35	310	3507	Phum005889,Phum005888,Phum002374,Phum007789,Phum000032,Phum001548,Phum000226,	0.167393
Biological process	establishment of localization in cell	GO:0051649	4	0.0308078	1.34104	39	329	310	3507	Phum007259,Phum008110,Phum010440,Phum003917,Phum003914,Phum006180,Phum005210,Phum007663,Phum000805,Phum007829,Phum007823,Phum010144,Phum010146,Phum010355,Phum001238,Phum000973,Phum000723,Phum006022,Phum002716,Phum002723,Phum000752,Phum008473,Phum000529,Phum010748,Phum009967,Phum009968,Phum000054,Phum000069,Phum001370,Phum004456,Phum000075,Phum000226,Phum001559,Phum003527,Phum002437,Phum000022,Phu…	0.168456
Biological process	protein depolymerization	GO:0051261	8	0.0325941	2.69355	5	21	310	3507	Phum002845,Phum008275,Phum003318,Phum002639,Phum000009,	0.177907
Biological process	positive regulation of cell adhesion	GO:0045785	6	0.0325941	2.69355	5	21	310	3507	Phum001508,Phum001512,Phum002602,Phum010748,Phum000021,	0.177907
Biological process	neutral lipid metabolic process	GO:0006638	6	0.0325941	2.69355	5	21	310	3507	Phum006143,Phum004103,Phum006977,Phum003735,Phum003734,	0.177907
Biological process	acylglycerol metabolic process	GO:0006639	7	0.0325941	2.69355	5	21	310	3507	Phum006143,Phum004103,Phum006977,Phum003735,Phum003734,	0.177907
Biological process	triglyceride metabolic process	GO:0006641	8	0.0325941	2.69355	5	21	310	3507	Phum006143,Phum004103,Phum006977,Phum003735,Phum003734,	0.177907
Biological process	cellular macromolecule biosynthetic process	GO:0034645	6	0.0347213	1.2139	72	671	310	3507	Phum001713,Phum001508,Phum001512,Phum002845,Phum009237,Phum010446,Phum007401,Phum007657,Phum005206,Phum004127,Phum004125,Phum005457,Phum001096,Phum003272,Phum005267,Phum006339,Phum006579,Phum004390,Phum010604,Phum000807,Phum001484,Phum001483,Phum005889,Phum005888,Phum005645,Phum005655,Phum003858,Phum003859,Phum001647,Phum002982,Phum005823,Phum001472,Phum002778,Phum006498,Phum000723,Phum010751,Phu…	0.187849
Biological process	ovarian follicle cell development	GO:0030707	6	0.0349679	1.41411	28	224	310	3507	Phum001508,Phum001512,Phum006579,Phum004390,Phum003205,Phum003206,Phum007616,Phum007617,Phum002374,Phum003858,Phum003859,Phum001238,Phum000973,Phum000714,Phum006498,Phum006290,Phum009967,Phum009968,Phum004424,Phum000032,Phum001379,Phum004888,Phum004889,Phum006852,Phum003527,Phum000010,Phum000022,Phum000024,	0.188851
Biological process	regulation of microtubule-based process	GO:0032886	5	0.0351079	2.19973	7	36	310	3507	Phum002845,Phum000174,Phum000124,Phum010748,Phum003318,Phum000089,Phum002639,	0.189275
Biological process	cellular process involved in reproduction in multicellular organism	GO:0022412	3	0.0352143	1.2245	67	619	310	3507	Phum001508,Phum001512,Phum001096,Phum006579,Phum004390,Phum000805,Phum003205,Phum003206,Phum000174,Phum006995,Phum007616,Phum007617,Phum007829,Phum005889,Phum005888,Phum007823,Phum002374,Phum003858,Phum003859,Phum003831,Phum010355,Phum006919,Phum001238,Phum003655,Phum000973,Phum000714,Phum006498,Phum010751,Phum006022,Phum000752,Phum008473,Phum006290,Phum009709,Phum007770,Phum008839,Phum010748,Phu…	0.189516
Biological process	macromolecule biosynthetic process	GO:0009059	5	0.0357101	1.20802	74	693	310	3507	Phum001713,Phum001508,Phum001512,Phum002845,Phum009237,Phum010446,Phum007401,Phum007657,Phum005206,Phum004127,Phum004125,Phum005457,Phum001096,Phum003272,Phum005267,Phum006339,Phum006579,Phum004390,Phum010604,Phum000807,Phum003205,Phum003206,Phum001484,Phum001483,Phum005889,Phum005888,Phum005645,Phum005655,Phum003858,Phum003859,Phum001647,Phum002982,Phum005823,Phum001472,Phum002778,Phum006498,Phu…	0.191848
Biological process	alternative mRNA splicing, via spliceosome	GO:0000380	13	0.0361456	2.05689	8	44	310	3507	Phum007411,Phum007410,Phum006339,Phum004495,Phum000903,Phum005351,Phum000050,Phum000005,	0.193849
Biological process	establishment or maintenance of cell polarity	GO:0007163	3	0.0372026	1.48145	22	168	310	3507	Phum001508,Phum001512,Phum009475,Phum009476,Phum007663,Phum005889,Phum005888,Phum006504,Phum006503,Phum001238,Phum000714,Phum006022,Phum009709,Phum004062,Phum004424,Phum004456,Phum004688,Phum003527,Phum002437,Phum000028,Phum000025,Phum003982,	0.19917
Biological process	multicellular organism reproduction	GO:0032504	3	0.0375315	1.1973	78	737	310	3507	Phum001958,Phum001508,Phum009461,Phum001512,Phum010440,Phum001096,Phum006579,Phum004390,Phum000805,Phum003205,Phum003206,Phum000174,Phum006995,Phum007616,Phum007617,Phum007829,Phum005889,Phum005888,Phum007823,Phum002374,Phum006985,Phum006984,Phum002766,Phum003858,Phum003859,Phum003831,Phum010355,Phum006919,Phum001238,Phum003655,Phum000124,Phum000973,Phum000714,Phum006498,Phum010751,Phum006022,Phu…	0.197153
Biological process	epithelial cell migration, open tracheal system	GO:0007427	8	0.0378275	2.3406	6	29	310	3507	Phum009475,Phum009476,Phum007212,Phum007211,Phum006504,Phum006503,	0.198368
Biological process	ion transport	GO:0006811	5	0.0380364	1.49416	21	159	310	3507	Phum008110,Phum010440,Phum003914,Phum007829,Phum007823,Phum008032,Phum010355,Phum009791,Phum000723,Phum002716,Phum010587,Phum000529,Phum006688,Phum010748,Phum000062,Phum007905,Phum001370,Phum003368,Phum000075,Phum002432,Phum000021,	0.199124
Biological process	tissue migration	GO:0090130	3	0.0388056	1.50839	20	150	310	3507	Phum001508,Phum001512,Phum009475,Phum009476,Phum007212,Phum007211,Phum004390,Phum003205,Phum003206,Phum006504,Phum006503,Phum003858,Phum003859,Phum000714,Phum006498,Phum006290,Phum010748,Phum004424,Phum004888,Phum004889,	0.200083
Biological process	reactive oxygen species metabolic process	GO:0072593	4	0.0392314	2.57111	5	22	310	3507	Phum003914,Phum004127,Phum004125,Phum002374,Phum000032,	0.20194
Biological process	reproduction	GO:0000003	2	0.0398862	1.18342	84	803	310	3507	Phum001958,Phum001508,Phum009461,Phum001512,Phum009475,Phum009476,Phum010440,Phum001096,Phum006579,Phum004390,Phum000805,Phum003205,Phum003206,Phum000174,Phum006995,Phum007616,Phum007617,Phum007829,Phum005889,Phum005888,Phum007823,Phum002374,Phum005655,Phum006985,Phum006984,Phum002766,Phum003858,Phum003859,Phum003831,Phum010355,Phum006919,Phum001238,Phum003655,Phum000124,Phum000973,Phum000714,Phu…	0.204967
Biological process	morphogenesis of embryonic epithelium	GO:0016331	6	0.0400662	1.69043	13	87	310	3507	Phum001508,Phum001512,Phum009475,Phum009476,Phum007801,Phum000714,Phum010751,Phum010748,Phum010749,Phum000708,Phum006483,Phum004424,Phum004454,	0.205548
Biological process	synaptic vesicle localization	GO:0097479	6	0.0401497	2.14028	7	37	310	3507	Phum003917,Phum005210,Phum010144,Phum010146,Phum002723,Phum010748,Phum000069,	0.205634
Biological process	metamorphosis	GO:0007552	5	0.0407543	1.29376	43	376	310	3507	Phum001713,Phum009237,Phum010446,Phum007629,Phum003272,Phum005267,Phum000807,Phum007801,Phum007616,Phum007617,Phum005889,Phum005888,Phum001647,Phum002982,Phum005823,Phum001472,Phum002778,Phum000714,Phum006498,Phum009537,Phum010751,Phum000752,Phum006290,Phum008471,Phum010748,Phum010749,Phum004068,Phum006483,Phum005131,Phum004424,Phum001152,Phum000063,Phum001371,Phum001559,Phum010254,Phum010255,Phu…	0.208382
Biological process	response to stimulus	GO:0050896	2	0.0408545	1.11069	151	1538	310	3507	Phum008107,Phum001713,Phum005071,Phum007259,Phum010656,Phum008792,Phum008793,Phum005041,Phum010633,Phum001508,Phum003929,Phum001512,Phum009237,Phum008110,Phum010440,Phum010446,Phum003914,Phum006180,Phum005206,Phum003021,Phum004127,Phum004125,Phum005210,Phum003272,Phum005267,Phum008516,Phum010604,Phum000807,Phum006585,Phum001267,Phum001484,Phum001483,Phum006995,Phum004103,Phum005889,Phum005888,Phu…	0.208548
Biological process	instar larval or pupal development	GO:0002165	5	0.0410121	1.27171	48	427	310	3507	Phum001713,Phum009237,Phum010446,Phum007629,Phum003272,Phum005267,Phum000807,Phum007801,Phum007616,Phum007617,Phum005889,Phum005888,Phum001047,Phum001647,Phum002982,Phum005823,Phum001472,Phum002778,Phum000714,Phum006498,Phum009537,Phum010751,Phum000752,Phum006290,Phum009567,Phum008471,Phum009561,Phum005325,Phum010748,Phum010749,Phum000708,Phum004068,Phum006483,Phum005131,Phum004424,Phum001152,Phu…	0.209005
Biological process	cellular component organization	GO:0016043	4	0.0411937	1.10826	154	1572	310	3507	Phum001713,Phum010656,Phum006143,Phum001508,Phum001512,Phum002845,Phum002602,Phum009475,Phum009476,Phum009237,Phum010440,Phum010446,Phum003917,Phum006180,Phum005091,Phum007401,Phum007657,Phum005206,Phum004127,Phum004125,Phum005457,Phum003272,Phum007448,Phum005267,Phum006339,Phum006579,Phum007663,Phum010604,Phum000805,Phum000807,Phum003071,Phum003205,Phum003206,Phum007801,Phum002593,Phum000174,Phu…	0.209583
Biological process	multicellular organismal reproductive process	GO:0048609	3	0.0423528	1.19414	76	720	310	3507	Phum001958,Phum001508,Phum001512,Phum010440,Phum001096,Phum006579,Phum004390,Phum000805,Phum003205,Phum003206,Phum000174,Phum006995,Phum007616,Phum007617,Phum007829,Phum005889,Phum005888,Phum007823,Phum002374,Phum006985,Phum006984,Phum003858,Phum003859,Phum003831,Phum010355,Phum006919,Phum001238,Phum003655,Phum000124,Phum000973,Phum000714,Phum006498,Phum010751,Phum006022,Phum000752,Phum008473,Phu…	0.206916
Biological process	germ-line stem cell division	GO:0042078	5	0.043907	2.26258	6	30	310	3507	Phum002374,Phum003831,Phum000752,Phum000032,Phum003735,Phum003734,	0.214168
Biological process	regulation of cell motility	GO:2000145	6	0.043907	2.26258	6	30	310	3507	Phum001508,Phum001512,Phum000174,Phum010748,Phum004454,Phum000021,	0.214168
Biological process	multicellular organism development	GO:0007275	4	0.0453734	1.10318	157	1610	310	3507	Phum001713,Phum005071,Phum010656,Phum001508,Phum001512,Phum002845,Phum002602,Phum009475,Phum009476,Phum009237,Phum008110,Phum010440,Phum010446,Phum003914,Phum007401,Phum007657,Phum005206,Phum007629,Phum004127,Phum004125,Phum003272,Phum005267,Phum007212,Phum007211,Phum006579,Phum004390,Phum007663,Phum010604,Phum000805,Phum000807,Phum008529,Phum003071,Phum006585,Phum003205,Phum003206,Phum007801,Phu…	0.220621
Biological process	cellular protein localization	GO:0034613	5	0.0466317	1.447	22	172	310	3507	Phum006143,Phum001508,Phum001512,Phum006180,Phum000124,Phum000973,Phum010751,Phum000752,Phum004484,Phum010748,Phum010749,Phum000708,Phum006483,Phum004062,Phum000054,Phum000089,Phum001559,Phum007099,Phum007098,Phum000022,Phum000024,Phum001561,	0.224607
Biological process	tube formation	GO:0035148	4	0.0466337	2.45933	5	23	310	3507	Phum002593,Phum010748,Phum000708,Phum007971,Phum000226,	0.224265
Biological process	segment specification	GO:0007379	4	0.0466337	2.45933	5	23	310	3507	Phum010604,Phum006611,Phum006610,Phum001559,Phum001561,	0.224265
Biological process	phototransduction, visible light	GO:0007603	8	0.0466337	2.45933	5	23	310	3507	Phum005041,Phum004502,Phum004062,Phum004657,Phum009054,	0.224265
Biological process	cell migration	GO:0016477	5	0.0473883	1.36698	29	240	310	3507	Phum001508,Phum001512,Phum009475,Phum009476,Phum007212,Phum007211,Phum004390,Phum003205,Phum003206,Phum006504,Phum006503,Phum003858,Phum003859,Phum000714,Phum006498,Phum006290,Phum008839,Phum010748,Phum000947,Phum001398,Phum004424,Phum004888,Phum004889,Phum004454,Phum004688,Phum010263,Phum000028,Phum000021,Phum004608,	0.226829
Biological process	reproductive process	GO:0022414	2	0.047447	1.17723	82	788	310	3507	Phum001958,Phum001508,Phum001512,Phum009475,Phum009476,Phum010440,Phum001096,Phum006579,Phum004390,Phum000805,Phum003205,Phum003206,Phum000174,Phum006995,Phum007616,Phum007617,Phum007829,Phum005889,Phum005888,Phum007823,Phum002374,Phum005655,Phum006985,Phum006984,Phum003858,Phum003859,Phum003831,Phum010355,Phum006919,Phum001238,Phum003655,Phum000124,Phum000973,Phum000714,Phum006498,Phum010751,Phu…	0.226757
Biological process	central nervous system development	GO:0007417	5	0.0477929	1.42965	23	182	310	3507	Phum010656,Phum009475,Phum009476,Phum005206,Phum007212,Phum007211,Phum003071,Phum007801,Phum007616,Phum007617,Phum002982,Phum006022,Phum006410,Phum010748,Phum003318,Phum004409,Phum006409,Phum002639,Phum001559,Phum003527,Phum003760,Phum000021,Phum001561,	0.228055

[truncated: 13 more sheets: Table S10, Table S11, Table S12, Table S13, Table S14, Table S15, Table S16, Table S17, Table S18, Table S19, Table S20, Table S21, Table S22]
